# Supplementary material for: Metabolomics Analysis of Rabbit Plasma after Ocular Exposure to Vapors of Sulfur Mustard
Source: Metabolites. 2024 Jun 21;14(7):349. doi: 10.3390/metabo14070349 (PMC11279318; doi:10.3390/metabo14070349)
Supplement: Supplementary file 1 [file metabolites-14-00349-s001.zip]

Archive with 2 entries (2 files):
- Bouhlel et al-Supporting Information - Copy.pdf
- Supplementary data-Bouhlel et al.xlsx
