# Supplementary material for: Metabolomics Analysis of Rabbit Plasma after Ocular Exposure to Vapors of Sulfur Mustard
Source: Metabolites. 2024 Jun 21;14(7):349. doi: 10.3390/metabo14070349 (PMC11279318; doi:10.3390/metabo14070349)
Supplement: Supplementary file 1 [file metabolites-14-00349-s001.zip › Supplementary data-Bouhlel et al.xlsx]

## Sheet: Table S1
	Table S1. List of internal and external standards used for LC-HRMS analysis.
	External standards
	Compound	Elemental Formula	Exact Mass	ESI+	ESI-	Concentration
	Alanine 13C	13C1 12C2 H7 N O2	90.05103	91.05831	ND	200 µg/mL
	Ethylmalonic acid	C5 H8 O4	132.04226	ND	131.03498	30 µg/mL
	Aspartate 15N	C4 H7 15N1 O4	134.03454	135.04182	133.02726	200 µg/mL
	Glucose 13C	13C1 12C5 H12 O6	181.06674	204.05596 (+Na)	216.03614 (+HCl)	200 µg/mL
	2-Aminoanthracene	C14 H11 N	193.08915	194.09643	ND	10 µg/mL
	Amiloride	C6 H8 Cl N7 O	229.04789	230.05517	228.04061 and 264.01729 (+HCl)	100 µg/mL
	Imipramine	C19 H24 N2	280.19395	281.20123	ND	5 µg/mL
	Atropine	C17 H23 N O3	289.16779	290.17507	ND	10 µg/mL
	Ampicillin	C16 H19 N3 O4 S	349.10963	350.11691	348.10235 and 384.07903 (+HCl)	50 µg/mL
	Prednisone	C21 H26 O5	358.17802	359.1853	403.17482 (+HCOOH) and 393.14742 (+HCl)	10 µg/mL
	Colchicine	C22 H25 N O6	399.16819	400.17547	ND	5 µg/mL
	Dihydrostreptomycin	C21 H41 N7 O12	583.28132	584.2886 and 292.64794	618.25072 (+HCl)	200 µg/mL
	Roxithromycin	C29 H54 O10 N2	590.37784	591.38512	625.34725 (+HCl)	200 µg/mL
	ND: not detected
	Internal standards:
	Compound	Concentration
	Dimetridazole (Sigma / 31707-250MG)	1 mg/mL dans EtOH
	AMPA (Sigma / A0326-1MG)	1 mg/mL dans H2O
	MCPA (Sigma / 45555-250MG)	1 mg/mL dans EtOH
	Dinoseb (Sigma / 45453-100MG)	1 mg/mL dans EtOH
	The mixture of IS was prepared in MeOH at 3.75 µg/mL and socked at -20°C.

## Sheet: Table S2
Table S2. List of metabolites annotated in plasma of control and SM-exposed groups
Detection mode	Detected ion	Internal reference	Lab_ID	Metabolite	m/z	RT (min)	KEGG	HMDB	Chemical class	Metabolite identification criteria	MS/MS validation	Dot Product	Reverse dot product	Remarks
POS	[M+H]+	19	M76T46_1	Glycine	76.0393	0.76	C00037	HMDB00123	Amino Acids. Peptides. and Analogues/Amino Acids. Peptides. and Analogues	a.b.c	Manual			3/3 fragment ions
POS	[M+H]+	233	M76T46_2	Trimethylamine oxide	76.0757	0.76	C01104	HMDB00925	Aliphatic Acyclic Compounds	a.b.c	Manual			1/1 fragment ions
NEG	[M-H]-	257	M87T546	Pyruvic acid	87.0088	2024-10-09	C00022	HMDB00243	Organic Acids and Derivatives	a.b.c	Manual			1/1 fragment ions
POS	[M+H]+	891	M87T85	Gamma butyrolactone	87.0441	1.42	C01770	HMDB00549	Aliphatic Heteromonocyclic Compounds	a.b.c.d	MS-DIAL	309	849	2/2 fragment ions
POS/NEG	[M-H]-	249	M87T142_2	Isobutyric acid/Acetoin	87.0452	2.37	C02632/C00466	HMDB01873/HMDB03243	Amino Acids. Peptides. and Analogues	a.b.c.d	MS-DIAL	558	767	2/2 fragment ions
NEG	[M-H]-	168/339	M88T430_3	Sarcosine/Alanine	88.0404	7.16	C00213	HMDB00271/HMDB01310	Amino Acids. Peptides. and Analogues	a.b.c	Manual			2/2 fragment ions
NEG	[M-H]-	591	M89T529_3	Oxalic acid	88.9880	8.82	C00209	HMDB02329	Organic Acids and Derivatives	a.b.c	Manual			3/4 fragment ions
NEG	[M-H]-	243	M89T221_5	Lactic acid	89.0244	3.69	C00256	HMDB01311	Aromatic Heteromonocyclic Compounds	a.b.c	Manual			2/2 fragment ions
POS	[M+H]+	82	M89T37_4	Putrescine	89.1073	0.62	C00134	HMDB01414	Aliphatic Acyclic Compounds	a.b.c	Manual			4/4 fragment ions
POS/NEG	[M-H]-	79	M93T92	Phenol	93.0346	1.54	C00146	HMDB00228	Aromatic homomonocyclic compounds/ Benzenoids	a.b.c.d	MS-DIAL	710	637	3/4 fragment ions
POS/NEG	[M-H]-	753	M99T130	Tiglic acid	99.0452	2.16	C08279	HMDB01470	Lipids	a.b.c	Manual			4/6 fragment ions
POS/NEG	[M-H]-	744	M101T459_2	Succinic semialdehyde	101.0244	7.64	C00232	HMDB01259	Lipids	a.b.c	Manual			3/3 fragment ions
NEG	[M-H]-	537/980	M101T102	Isovaleric acid/Ethylmethylacetic acid	101.0608	1.70	C08262	HMDB00718/HMDB02176	lipids	a.b.c	Manual			2/2 fragment ions
POS/NEG	[M-H]-	727/974	M102T327	N.N-Dimethylglycine/2-Aminobutyric acid	102.0561	5.46	C01026	HMDB00092/ HMDB00112	Amino Acids. Peptides. and Analogues/Amino Acids. Peptides. and Analogues	a.b.c.d	MS-DIAL	812	813	2/2 fragment ions
POS/NEG	[M-H]-	88/487	M102T505	γ-aminobutyric acid/3-Aminoisobutyric acid	102.0561	8.41	C00334	HMDB00112/HMDB00485	Amino Acids. Peptides. and Analogues	a.b.c	Manual			1/1 fragment ions
NEG	[M-H]-	557	M103T494	Malonic acid	103.0037	8.24	C00383	HMDB00691	Organic Acids and Derivatives	a.b.c	Manual			3/4 fragment ions
NEG	[M-H]-	356	M103T165_5	(S)-3-Hydroxybutyric acid	103.0401	2.75	C03197	HMDB00442	organic compound	a.b.c.d	MS-DIAL	418	812	2/4 fragment ions
NEG	[M-H]-	37	M104T448_3	Serine	104.0353	7.46	C00065	HMDB00187	Amino Acids. Peptides. and Analogues	a.b.c.d	MS-DIAL	938	938	2/2 fragment ions
POS	[M+H]+	240	M104T43_1	Choline	104.1070	0.72	C00114	HMDB00097	Aliphatic Acyclic Compounds	a.b.c.d	MS-DIAL	880	880	3/3 fragment ions
NEG	[M-H]-	480	M105T377_2	Glyceric acid	105.0193	6.28	C00258	HMDB00139	Carbohydrates and Carbohydrate Conjugates	a.b.c	Manual	779	779	4/4 fragment ions
NEG	[M-H]-	438	M107T84	Benzyl alcohol	107.0502	1.39	C00556	HMDB03119	Aromatic Homomonocyclic Compounds	a.b.c.d	MS-DIAL	773	722	8/8 fragment ions
NEG	[M-H]-	329	M110T192	Pyrrole-2-carboxylic acid	110.0248	3.20	C05942	HMDB04230	Aromatic heteromonocyclic compounds	a.b.c.d	MS-DIAL	266	557	1/1 fragment ions
POS/NEG	[M-H]-	142	M110T297	Cytosine	110.0360	4.95	C00380	HMDB00630	Aromatic Heteromonocyclic Compounds	a.b.c.d	MS-DIAL	726	748	3/3 fragment ions
POS/NEG	[M-H]-	170	M111T217	Uracil	111.0200	3.62	C00106	HMDB00300	Aromatic Heteromonocyclic Compounds	a.b.c.d	MS-DIAL	750	750	1/1 fragment ions
POS/NEG	[M-H]-	997	M112T193	Creatinine	112.0516	3.22	C00791	HMDB00562	Amino Acids. Peptides. and Analogues	a.b.c.d	MS-DIAL	920	874	3/3 fragment ions
POS/NEG	[M-H]-	363	M113T136	1-Methylhydantoin	113.0357	2.26	C02565	HMDB03646	Organoheterocyclic compounds	a.b.c	Manual			2/2 fragment ions
NEG	[M-H]-	380	M113T82	2-Heptanone	113.0972	1.37	C08380	HMDB03671	Aromatic Heteromonocyclic Compounds	a.b.c	Manual			2/3 fragment ions
POS/NEG	[M-H]-	21	M114T377_3	Proline	114.0561	6.29	C00148	HMDB00162	Amino Acids. Peptides. and Analogues	a.b.c.d	MS-DIAL	873	880	2/2 fragment ions
NEG	[M-H]-	556/12	M115T496_2	Maleic acid/Fumaric acid	115.0037	8.27	C01384/C00122	HMDB00176/HMDB00134	Organic Acids and Derivatives	a.b.c	Manual			2/3 fragment ions
POS/NEG	[M-H]-	755	M115T135	2-Oxovaleric acid	115.0401	2.25	C06255	HMDB01865	lipids	a.b.c	Manual			1/1 fragment ions
NEG	[M-H]-	44	M115T85	Caproic acid	115.0765	1.42	C01585	HMDB00535	Lipids	a.b.c	Manual			3/4 fragment ions
NEG	[M-H]-	308	M116T242	N-Acetylglycine	116.0353	2024-03-04	NA	HMDB00532	Amino Acids. Peptides. and Analogues	a.b.c	Manual			3/4 fragment ions
NEG	[M-H]-	263	M116T476	Guanidineacetic acid	116.0466	7.93	C00581	HMDB00128	Amino Acids. Peptides. and Analogues	a.b.c	Manual			2/2 fragment ions
POS/NEG	[M-H]-	30	M116T302_1	Valine	116.0717	2024-03-05	C00183	HMDB00883	Amino Acids. Peptides. and Analogues/Amino Acids. Peptides. and Analogues	a.b.c.d	MS-DIAL	886	880	2/2 fragment ions
NEG	[M-H]-	975	M117T393	Erythrono-1.4-lactone	117.0193	6.56	NA	HMDB00349	Aliphatic heteromonocyclic compounds	a.b.c	Manual			1/1 fragment ions
NEG	[M-H]-	18/225	M117T557	Succinic acid/Methylmalonic acid	117.0193	9.29	C00042/C02170	HMDB00254/HMDB00202	Organic Acids and Derivatives	a.b.c	Manual			1/1 fragment ions
POS/NEG	[M-H]-	967/903	M117T143	2-Hydroxy 2-methylbutyric acid/2-Hydroxy 3-methylbutyric acid	117.0557	2.39	NA	HMDB01987/HMDB00407	Organic Acids and Derivatives/Lipids/Lipids/Organic Acids and Derivatives/Organic Acids and Derivatives/Organic Acids and Derivatives	a.b.c	Manual			1/1 fragment ions
NEG	[M-H]-	471/20	M118T410	Threonine/Homoserine	118.0510	6.84	C05519	HMDB04041/ HMDB00719	Amino Acids. Peptides. and Analogues	a.b.c	Manual			4/4 fragment ions
POS	[M+H]+	439/211	M118T46_4	Betaine/5-Aminovaleric acid	118.0863	0.76	C00719	HMDB00043/HMDB03355	Amino Acids. Peptides. and Analogues/Amino Acids. Peptides. and Analogues	a.b.c	Manual			2/2 fragment ions
NEG	[M-H]-	714	M119T378	Erythrulose	119.0350	6.30	C02045	HMDB06293	Carbohydrates and Carbohydrate Conjugates	a.b.c	Manual			4/4 fragment ions
NEG	[M-H]-	599	M119T138	Phenylacetaldehyde	119.0502	2.29	C00601	HMDB06236	Aromatic homomonocyclic compounds/ Benzene and substituted derivatives	a.b.c	Manual			3/4 fragment ions
POS	[M+H]+	976/1124	M119T88	3-Hydroxy-3-methylbutyric acid/3-Hydroxy-2-methyl butanoic acid	119.0703	1.47	NA	HMDB00754/ HMDB00410	Lipids	a.b.c	Manual			1/1 fragment ions
NEG	[M-H]-	26	M120T488_2	Cysteine	120.0125	8.13	NA	HMDB00574	Amino Acids. Peptides. and Analogues	a.b.c	Manual			5/5 fragment ions
POS	[M+H]+	20/31/471	M120T46_1	Homoserine/Threonine	120.0655	0.76	C00263	HMDB00719	Amino Acids. Peptides. and Analogues	a.b.c	Manual			2/4 fragment ions
NEG	[M-H]-	226	M120T85	N.N-Dimethylaniline	120.0819	1.42	C02846	HMDB01020	Amino Acids. Peptides. and Analogues	a.b.c	Manual			4/6 fragment ions
POS/NEG	[M-H]-	42	M121T128	Benzoic acid	121.0295	2.13	C00180	HMDB01870	Aromatic Homomonocyclic Compounds	a.b.c.d	MS-DIAL	829	809	4/4 fragment ions
POS/NEG	[M-H]-	581	M121T129	Nicotinamide	121.0407	2.15	C00153	HMDB01406	Aromatic Heteromonocyclic Compounds	a.b.c	Manual			4/4 fragment ions
NEG	[M-H]-	80/324	M121T301	Erythritol/Threitol	121.0506	2024-02-05	C00503	HMDB02994/ HMDB04136	Carbohydrates and Carbohydrate Conjugates	a.b.c	Manual			2/2 fragment ions
POS/NEG	[M-H]-	776	M121T81	4-Ethylphenol	121.0659	1.35	C13637	HMDB29306	Aromatic homomonocyclic compounds	a.b.c	Manual			2/2 fragment ions
POS/NEG	[M-H]-	1020	M123T182	3-Hydroxybenzyl alcohol	123.04531	2024-04-03	C03351	HMDB59712	Benzene and substituted derivatives	a.b.c	Manual	487	94	1/5 fragment ions
NEG	[M-H]-	32	M124T428	Taurine	124.0074	7.14	C00245	HMDB00251	Amino Acids. Peptides. and Analogues/Amino Acids. Peptides. and Analogues	a.b.c.d	MS-DIAL	880	880	2/2 fragment ions
NEG	[M-H]-	1221	M125T134	5-hydroxymethylfurfural	125.0244	2.23	C1101	HMDB34355	Aromatic Heteromonocyclic Compounds	a.b.c	Manual			2/2 fragment ions
POS/NEG	[M-H]-	219	M125T437	Imidazoleacetic acid	125.0357	7.28	C05132	HMDB02024	Aromatic Heteromonocyclic Compounds	a.b.c	Manual			5/5 fragment ions
POS/NEG	[M-H]-	1059	M125T130	Thymine	125.0357	2.16	C00178	HMDB00262	Aromatic Heteromonocyclic Compounds	a.b.c	Manual			3/5 fragment ions
POS	[M+H]+	238	M126T39	3-Methylhistamine	126.1026	0.64	NA	HMDB01861	Aromatic Heteromonocyclic Compounds/Aromatic Heteromonocyclic Compounds	a.b.c.d	MS-DIAL	570	325	3/4 fragment ions
POS/NEG	[M-H]-	352	M128T257	Pyroglutamic acid	128.0353	4.28	C02237	HMDB00805	Amino Acids. Peptides. and Analogues/Amino Acids. Peptides. and Analogues	a.b.c.d	MS-DIAL	879	796	2/4 fragment ions
POS/NEG	[M-H]-	272	M128T353	Pipecolinic acid	128.0717	5.88	C00408	HMDB00070	Amino Acids. Peptides. and Analogues	a.b.c.d	MS-DIAL	544	716	2/3 fragment ions
NEG	[M-H]-	562/540/451	M129T563_3	Mesaconic acid/Itaconic acid/Citraconic acid	129.0193	9.38	C01732	HMDB00749	Lipids	a.b.c	Manual	749	749	2/2 fragment ions
POS/NEG	[M-H]-	1036	M129T128_2	3-Methyl-2-oxovaleric acid	129.0557	2.13	C03465	HMDB00491	Lipids	a.b.c	Manual			1/1 fragment ions
POS	[M+H]+	1114	M129T44	Dihydrothymine	129.0659	0.74	C00906	HMDB00079	Aliphatic Heteromonocyclic Compounds	a.b.c	Manual			6/6 fragment ions
POS/NEG	[M-H]-	574	M130T200	N-Acetyl-alanine	130.0510	3.33	NA	HMDB00766	Amino Acids. Peptides. and Analogues	a.b.c	Manual			1/1 fragment ions
NEG	[M-H]-	679/96	M130T427	5-Aminolevulinic acid/4-hydroxy-proline	130.0510	2024-12-07	C00430	HMDB01149/ HMDB60460	Amino Acids. Peptides. and Analogues	a.b.c	Manual			3/4 fragment ions
POS/NEG	[M-H]-	694	M130T443_1	Creatine	130.0622	7.38	C00300	HMDB00064	Amino Acids. Peptides. and Analogues	a.b.c.d	MS-DIAL	309	735	1/1 fragment ions
POS	[M+H]+	762	M130T60_5	Pyrogallol	130.0624	2024-01-01	C01108	HMDB13674	Benzenoids/ Aromatic homomonocyclic compounds	a.b.c	Manual			1/1 fragment ions
NEG	[M-H]-	394	M130T128_2	3-Methylindole	130.0662	2.13	C08313	HMDB00466	Organoheterocyclic compounds / indoles and derivatives	a.b.c	Manual			1/2 fragment ions
POS/NEG	[M-H]-	25/34	M130T232_2	Isoleucine/Leucine	130.0874	3.86	C00407	HMDB00172/HMDB03640	Amino Acids. Peptides. and Analogues	a.b.c.d	MS-DIAL	442	833	3/3 fragment ions
POS/NEG	[M-H]-	1027	M131T545_2	Ehtylmalonic acid	131.0350	2024-08-09	NA	HMDB00622	lipids	a.b.c.d	MS-DIAL	377	727	3/3 fragment ions
NEG	[M-H]-	33/395/1089	M131T439_2	Asparagine/3-Ureidopropionic acid/Gly-Gly	131.0462	7.31	C00152	HMDB00168/ HMDB00026/ HMDB11733	Amino Acids. Peptides. and Analogues	a.b.c	Manual			1/2 fragment ions
NEG	[M-H]-	395/33	M131T377	3-Ureidopropionic acid/Asparagine	131.0462	6.28	C02642/C00152	HMDB00026/HMDB00168	Amino Acids. Peptides. and Analogues	a.b.c	Manual			3/6 fragment ions
POS/NEG	[M-H]-	194	M131T96	2-hydroxycaproic acid	131.0714	1.60	NA	HMDB01624	Organic Acids and Derivatives	a.b.c	Manual			2/2 fragment ions
POS/NEG	[M-H]-	163	M131T543	Ornithine	131.0826	2024-05-09	C00077	HMDB00214	Amino Acids. Peptides. and Analogues	a.b.c.d	MS-DIAL	931	266	2/3 fragment ions
NEG	[M-H]-	266	M132T475_3	Aspartic acid	132.0302	7.92	C00049	HMDB00191	Amino Acids. Peptides. and Analogues	a.b.c	Manual			2/3 fragment ions
POS/NEG	[M-H]-	297/1148	M132T128	4-Hydroxyindole/5-Hydroxyindole	132.0455	2.13	NA	NA	Aromatic Heteropolycyclic Compounds	a.b.c	Manual			2/2 fragment ions
NEG	[M-H]-	15	M133T557	Malic acid	133.0142	9.29	C00711	HMDB00744	Organic Acids and Derivatives	a.b.c.d	MS-DIAL	562	897	4/4 fragment ions
NEG	[M-H]-	125	M134T497_3	Homocysteine	134.0281	8.28	NA	HMDB00742	Amino Acids. Peptides. and Analogues	a.b.c	Manual			2/3 fragment ions
POS/NEG	[M-H]-	111	M134T128_3	Adenine	134.0472	2.13	C00147	HMDB00034	Aromatic Heteropolycyclic Compounds	a.b.c.d	MS-DIAL	875	875	2/2 fragment ions
NEG	[M-H]-	896	M134T99_1	2'-Aminoacetophenone	134.0611	1.65	NA	HMDB32630	Aromatic Homomonocyclic Compounds	a.b.c	Manual			2/2 fragment ions
NEG	[M-H]-	552	M135T394_5	Threonic acid	135.0299	6.57	NA	HMDB00943	Carbohydrates and carbohydrate conjugates	a.b.c.d	MS-DIAL	992	962	4/4 fragment ions
POS/NEG	[M-H]-	986	M135T234_2	Hypoxanthine	135.0312	3.90	C00262	HMDB00157	Aromatic Heteropolycyclic Compounds	a.b.c.d	MS-DIAL	878	878	3/3 fragment ions
POS/NEG	[M-H]-	1009/132	M136T215	4-Pyridylacetic acid/2-Aminobenzoic acid	136.0404	3.58	NA	NA/ HMDB01123	Organoheterocyclic compounds/ Pyridines and derivatives	a.b.c	Manual			1/1 fragment ions
NEG	[M-H]-	94	M137T188	3-hydroxybenzoic acid	137.0244	3.13	C00587	HMDB02466	aromatic carboxylic acid	a.b.c.d	MS-DIAL	859	851	2/2 fragment ions
NEG	[M-H]-	370	M137T90_5	2.5-Dihydroxybenzaldehyde	137.0244	1.50	C05585	HMDB04062	Aromatic Heteromonocyclic Compounds	a.b.c	Manual			2/3 fragment ions
POS/NEG	[M-H]-	1071	M137T263	5-Aminopyridine-3-carboxylic acid	137.0357	4.38	NA	HMDB02243	Aromatic heteromonocyclic compounds	a.b.c.d	MS-DIAL	708	874	4/5 fragment ions
NEG	[M-H]-	1074	M138T478	5-Hydroxynicotinic acid	138.0197	7.97	NA	HMDB02658	Aromatic heteromonocyclic compounds	a.b.c.d	MS-DIAL	514	837	2/2 fragment ions
NEG	[M-H]-	735	M140T504	O-Phosphorylethanolamine	140.0118	8.40	C00346	HMDB00224	Organophosphorus Compounds	a.b.c.d	MS-DIAL	731	750	2/2 fragment ions
POS/NEG	[M-H]-	447	M141T551	cis.cis-Muconic acid	141.0193	9.19	C024480	HMDB06331	lipids	a.b.c	Manual			2/2 fragment ions
POS	[M+H]+	224	M141T46	Methylimidazoleacetic acid	141.0659	0.77	C05828	HMDB02820	Organoheterocyclic compounds	a.b.c	Manual			1/1 fragment ions
POS/NEG	[M-H]-	1011	M142T248	1-Aminocyclohexanecarboxylic acid	142.0874	4.14	NA	HMDB0243822	Amino Acids. Peptides. and Analogues	a.b.c	Manual			1/1 fragment ions
NEG	[M-H]-	589	M143T80_2	Octanoic acid	143.1078	1.34	NA	HMDB40195	lipids	a.b.c	Manual			1/1 fragment ions
POS/NEG	[M-H]-	1125	M144T138	N-Isobutyrylglycine	144.0666	2.30	NA/C02946	HMDB00730	Amino Acids. Peptides. and Analogues/Lipids	a.b.c.d	MS-DIAL	527	828	3/3 fragment ions
POS	[M+H]+	1110/1011	M144T48_4	Stachydrine/1-Aminocyclohexanecarboxylic acid	144.1019	0.80	C10172	HMDB04827/ HMDB0243822	Amino Acids. Peptides. and Analogues	a.b.c	Manual			1/1 fragment ions
NEG	[M-H]-	422	M145T479_2	α-Ketoglutaric acid	145.0142	7.99	C00026	HMDB00208	Aliphatic acyclic compounds	a.b.c	Manual			1/1 fragment ions
POS/NEG	[M-H]-	894/965	M145T482	2.2-Dimethylsuccinic acid/2-Methylglutaric acid	145.0506	2024-04-08	NA	HMDB02074/ HMDB00422	lipids	a.b.c.d	MS-DIAL	250	396	2/2 fragment ions
POS/NEG	[M-H]-	989	M145T146	Monomethyl glutaric acid	145.0506	2.77	NA	HMDB00858	Organic Acids and Derivatives	a.b.c	Manual			1/1 fragment ions
NEG	[M-H]-	247/24	M145T437_8	Glutamine	145.0619	7.29	C00819	HMDB03423	Amino Acids. Peptides. and Analogues	a.b.c.d	MS-DIAL	751	745	7/7 fragment ions
POS/NEG	[M-H]-	23	M145T584_3	Lysine	145.0983	9.74	C00047	HMDB00182	Amino Acids. Peptides. and Analogues	a.b.c	Manual			1/1 fragment ions
POS/NEG	[M-H]-	222	M146T529	Glutamic acid	146.0459	8.81	C00025/C12269	HMDB00148	Amino Acids. Peptides. and Analogues	a.b.c.d	MS-DIAL	913	922	3/3 fragment ions
POS/NEG	[M-H]-	955	M146T289	N-Acetyl-serine	146.0459	4.81	C00979	HMDB03011	Amino Acids. Peptides. and Analogues	a.b.c.d	MS-DIAL	330	932	2/2 fragment ions
POS	[M+H]+	682	M146T46_2	Acetylcholine	146.1176	0.76	C01996	HMDB00895	Aliphatic Acyclic Compounds	a.b.c.d	MS-DIAL	469	866	2/2 fragment ions
POS	[M+H]+	83	M146T34_2	Spermidine	146.1652	0.57	C00315	HMDB01257	Aliphatic acyclic compounds	a.b.c.d	MS-DIAL	501	967	5/5 fragment ions
POS/NEG	[M-H]-	803	M147T509_2	Hydroxyglutaric acid	147.0299	8.49	C01087	HMDB00606	Aliphatic acyclic compounds	a.b.c.d	MS-DIAL	705	878	5/5 fragment ions
NEG	[M-H]-	43	M147T170_3	Cinnamic acid	147.0452	2.83	C00423	HMDB00567	Aromatic homomonocyclic compounds	a.b.c	Manual			1/1 fragment ions
NEG	[M-H]-	1002	M147T146	Mevalonic acid	147.0663	2.44	C00418	HMDB00227	lipids	a.b.c.d	MS-DIAL	139	593	3/3 fragment ions
POS/NEG	[M-H]-	28	M148T230	Methionine	148.0438	3.83	C00073	HMDB00696	Amino Acids. Peptides. and Analogues	a.b.c.d	MS-DIAL	582	849	3/3 fragment ions
NEG	[M-H]-	1214	M149T488	2.2'-Thiodiacetic acid	148.9914	8.14	C14872	HMDB42032	Lipids	a.b.c.d	MS-DIAL	315	855	2/2 fragment ions
NEG	[M-H]-	542	M149T525	Tartaric acid	149.0092	8.74	C00898	HMDB00956	Organic Acids and Derivatives	a.b.c.d	MS-DIAL	542	770	5/5 fragment ions
NEG	[M-H]-	109/325	M149T347	Xylose/Arabinose	149.0455	5.79	C00181	HMDB00098/HMDB00646	Carbohydrates and Carbohydrate Conjugates	a.b.c.d	MS-DIAL	176	419	2/4 fragment ions
NEG	[M-H]-	554/151	M149T260	Xylulose/Ribose	149.0455	4.33	C00312	HMDB00751/HMDB00283	Carbohydrates and Carbohydrate Conjugates	a.b.c	Manual			2/4 fragment ions
NEG	[M-H]-	527	M149T85_3	Hydrocinnamic acid	149.0608	1.42	C05629	HMDB00764	Aromatic homomonocyclic compounds	a.b.c	Manual			1/1 fragment ions
NEG	[M-H]-	1102	M150T311	Guanine	150.0421	5.18	C00242	HMDB00132	Aromatic heteropolycyclic compounds	a.b.c.d	MS-DIAL	886	822	3/4 fragment ions
NEG	[M-H]-	982	M150T216	2-Phenylglycine	150.0561	3.59	NA	HMDB02210	Amino Acids. Peptides. and Analogues	a.b.c	Manual			2/2 fragment ions
POS/NEG	[M-H]-	123	M151T353_2	Xanthine	151.0261	5.88	C00385	HMDB00292	Aromatic Heteropolycyclic Compounds	a.b.c.d	MS-DIAL	835	830	2/2 fragment ions
POS/NEG	[M-H]-	659/713	M151T384	Arabitol/Adonitol	151.0612	6.41		HMDB01851	Carbohydrates and Carbohydrate Conjugates/Carbohydrates and Carbohydrate Conjugates/Carbohydrates and Carbohydrate Conjugates	a.b.c	Manual			1/1 fragment ions
NEG	[M-H]-	261/675	M152T191	3-Hydroxyanthranilic acid/3-Aminosalicylic acid	152.0353	3.19	C00632	HMDB01476/ HMDB01972	Amino Acids. Peptides. and Analogues	a.b.c.d	MS-DIAL	680	818	3/3 fragment ions
NEG	[M-H]-	387	M153T553	3.4-Dihydroxybenzoic acid	153.0193	9.22	C00230	HMDB01856	Aromatic homomonocyclic compounds/ Benzenoids	a.b.c.d	MS-DIAL	50	672	2/2 fragment ions
POS/NEG	[M-H]-	1064	M153T83_1	2.6-Dihydroxybenzoic acid	153.0193	1.39	NA/C00196	HMDB13676	Aromatic Homomonocyclic Compounds	a.b.c.d	MS-DIAL	803	935	5/5 fragment ions
POS	[M+H]+	685	M153T399_1	a-Pinene oxide	153.1274	6.66	C02759	HMDB03667	lipids	a.b.c	Manual			1/1 fragment ions
NEG	[M-H]-	731	M153T76_1	Nerol	153.1285	1.27	C09871	HMDB05812	lipids	a.b.c	Manual			1/1 fragment ions
POS/NEG	[M-H]-	22	M154T413_7	Histidine	154.0622	6.89	C00135	HMDB00177	Amino Acids. Peptides. and Analogues	a.b.c.d	MS-DIAL	965	965	8/8 fragment ions
NEG	[M-H]-	1211	M155T552	2.5-Furandicarboxylic acid	154.9986	9.19	NA	HMDB04812	Aromatic Heteromonocyclic Compounds	a.b.c	Manual			1/1 fragment ions
NEG	[M-H]-	227	M155T254	Orotic acid	155.0098	4.23	C00295	HMDB00226	Aromatic heteromonocyclic compounds	a.b.c.d	MS-DIAL	914	819	3/3 fragment ions
NEG	[M-H]-	1137/1136	M156T128_16	3-Methylcrotonyl glycine/N-Tiglylglycine	156.0666	2.14	NA	HMDB00459/ HMDB00959	Amino Acids. Peptides. and Analogues	a.b.c.d	MS-DIAL	623	683	2/2 fragment ions
POS/NEG	[M-H]-	426	M157T406_2	Allantoin	157.0367	6.77	C01551	HMDB00462	Aliphatic Heteromonocyclic Compounds	a.b.c.d	MS-DIAL	938	938	5/5 fragment ions
NEG	[M-H]-	586	M157T78_3	Nonanoic acid	157.1234	1.29	C01601	HMDB00847	Lipids	a.b.c	Manual			2/2 fragment ions
POS/NEG	[M-H]-	1111/1096	M158T97	N-Isovaleroylglycine / N-Acetyl-valine	158.0823	1.62	NA	HMDB00678 /HMDB11757	Amino Acids. Peptides. and Analogues	a.b.c.d	MS-DIAL	212	822	3/4 fragment ions
NEG	[M-H]-	315	M159T125	mono-Methyl adipate	159.0663	2024-09-02	NA	HMDB59722	lipids	a.b.c	Manual			1/1 fragment ions
NEG	[M-H]-	1007/996/1010	M159T426	2.2-Dimethylglutaric acid/Pimelic acid/3-Methyladipic acid	159.0663	7.09	NA/C02656	HMDB00857/HMDB00857/HMDB00555	Amino Acids. Peptides. and Analogues	a.b.c.d	MS-DIAL	480	776	4/4 fragment ions
POS/NEG	[M-H]-	770	M160T128_1	Indole-2-carboxylic acid	160.0404	2.14	NA	HMDB02285	Aromatic heteropolycyclic compounds	a.b.c.d	MS-DIAL	686	464	5/7 fragment ions
NEG	[M-H]-	676	M161T444	3-Hydroxy-3-methylglutaric acid	161.0455	7.40	C03761	HMDB00355	lipids	a.b.c.d	MS-DIAL	116	549	4/4 fragment ions
POS/NEG	[M-H]-	136	M161T529	5-Hydroxylysine	161.0932	8.81	C16741	HMDB00450	Amino Acids. Peptides. and Analogues	a.b.c	MS-DIAL			4/4 fragment ions
POS/NEG	[M+H]+	113	M162T59	Alpha-Aminoadipic acid	162.0764	0.99	C00956	HMDB00510	Amino Acids. Peptides. and Analogues	a.b.c.d	MS-DIAL	684	896	5/5 fragment ions
POS	[M+H]+	92	M162T44_2	Carnitine	162.1125	0.74	C15025	HMDB00062	lipids	a.b.c.d	MS-DIAL	981	989	4/4 fragment ions
POS/NEG	[M-H]-	1018	M163T85_1	Phenylpyruvic acid	163.0401	1.41	C00166	HMDB00205	Aromatic Homomonocyclic Compounds /Benzene and substituted derivatives	a.b.c	MS-DIAL			2/2 fragment ions
POS/NEG	[M-H]-	1019	M163T312	3-Hydroxycinnamic acid (Coumaric acid)	163.0401	5.21	C12621	HMDB01713	Aromatic homomonocyclic compounds	a.b.c.d	MS-DIAL	368	861	2/3 fragment ions
POS/NEG	[M-H]-	95/357/110	M163T350	Fucose/1.5-Anhydro-sorbitol/Rhamnose	163.0612	5.83	C01019	HMDB00174	Carbohydrates and Carbohydrate Conjugates	a.b.c	MS-DIAL			2/4 fragment ions
NEG	[M-H]-	298	M164T389_1	Methionine sulfoxide	164.0387	6.49	NA	HMDB02005	Amino Acids. Peptides. and Analogues	a.b.c.d	MS-DIAL	902	928	6/6 fragment ions
POS/NEG	[M-H]-	27	M164T187_2	Phenylalanine	164.0717	2024-11-03	C00079	HMDB00159	Amino Acids. Peptides. and Analogues	a.b.c.d	MS-DIAL	935	925	4/4 fragment ions
POS/NEG	[M-H]-	164	M165T138_2	Phenyllactic acid	165.0557	2.30	C01479	HMDB00779	Aromatic Homomonocyclic Compounds	a.b.c	Manual			1/1 fragment ions
NEG	[M-H]-	310/311	M165T95	3-Phenoxypropionic acid/Methyl 4-hydroxyphenylacetate	165.0557	1.58	NA	HMDB02229	Aromatic Homomonocyclic Compounds	a.b.c	Manual			2/2 fragment ions
POS	[M+H]+	504	M165T493	Eugenol	165.0910	8.22	C10453	HMDB05809	Aromatic Homomonocyclic Compounds	a.b.c	Manual			4/4 fragment ions
POS/NEG	[M-H]-	354	M165T82_2	Perillic acid	165.0921	1.37	C11924	HMDB04586	Lipids	a.b.c	Manual			1/1 fragment ions
POS/NEG	[M-H]-	1029	M166T482	4-Hydroxy-phenylglycine	166.0510	2024-03-08	NA	NA	Amino Acids. Peptides. and Analogues	a.b.c	Manual			1/1 fragment ions
POS/NEG	[M+H]+	7/121	M166T50	7-methylguanine/1-methylguanine	166.0727	0.84	NA	HMDB00897/ HMDB03282	Aromatic Heteropolycyclic Compounds	a.b.c	MS-DIAL			1/1 fragment ions
NEG	[M-H]-	254	M167T531_1	Phosphoenolpyruvic acid	166.9751	8.84	C00074	HMDB00263	Aliphatic Acyclic Compounds	a.b.c.d	MS-DIAL	627	750	1/1 fragment ions
POS/NEG	[M-H]-	274	M167T386_3	Uric acid	167.0211	6.43	C00366	HMDB00289	Aromatic Heteropolycyclic Compounds	a.b.c.d	MS-DIAL	892	898	4/4 fragment ions
NEG	[M-H]-	1092/1094	M167T150	Isodehydracetic acid/6-Methoxysalicylic acid	167.0350	2.50	NA	NA/ HMDB01868	exogenous /Aromatic homomonocyclic compounds	a.b.c.d	MS-DIAL	615	745	4/6 fragment ions
NEG	[M-H]-	1098/236/970	M167T214	Isovanillic acid/Vanillic acid/3-Hydroxymandelic acid	167.0350	3.56	NA	HMDB60003/HMDB00484/HMDB00750	Aromatic Homomonocyclic Compounds	a.b.c	Manual			2/2 fragment ions
POS	[M+H]+	1048/133	M167T61_2	7-Methylxanthine/3-Methylxanthine	167.0564	1.014	C16353	HMDB01991/HMDB01886	Aromatic Heteropolycyclic Compounds	a.b.c	Manual			1/1 fragment ions
NEG	[M-H]-	546	M168T493	Cysteic acid	167.9972	8.22	C03990	HMDB02757	Amino Acids. Peptides. and Analogues	a.b.c.d	MS-DIAL	702	948	4/6 fragment ions
POS/NEG	[M-H]-	1013	M168T311	3-Methylhistidine	168.0779	5.19	C01152	HMDB00479	Amino Acids. Peptides. and Analogues	a.b.c.d	MS-DIAL	607	607	4/5 fragment ions
NEG	[M-H]-	1086	M171T475_2	Glycerol 3-phosphate	171.0064	7.91	C00093	HMDB00126	Carbohydrates and Carbohydrate Conjugates	a.b.c	Manual			2/2 fragment ions
POS/NEG	[M-H]-	1016	M171T392	Pro-Gly (prolylglycine)	171.0775	6.54	NA/NA	HMDB11178	Amino Acids. Peptides. and Analogues	a.b.c	Manual			2/2 fragment ions
NEG	[M-H]-	45	M171T76_2	Capric acid	171.1391	1.26	C01571	HMDB00511	Lipids	a.b.c	Manual			1/1 fragment ions
POS/NEG	[M-H]-	615	M172T127	Quinaldic acid	172.0404	2024-12-02	C06325	HMDB00842	Lipids	a.b.c	Manual			1/1 fragment ions
POS/NEG	[M-H]-	1141/948	M172T93	Hexanoyl glycine/ /N-Acetyl-leucine	172.0979	1.55	NA	HMDB00701/ HMDB11756	Amino Acids. Peptides. and Analogues	a.b.c.d	MS-DIAL	189	473	3/3 fragment ions
POS/NEG	[M-H]-	262	M173T545	Dehydroascorbic acid	173.0092	2024-09-09	C00425	HMDB01264	Aliphatic heteromonocyclic compounds	a.b.c	Manual			2/2 fragment ions
NEG	[M-H]-	47	M173T442_2	Shikimic acid	173.0455	7.37	C00493	HMDB03070	Aliphatic Homomonocyclic Compounds	a.b.c	Manual			3/6 fragment ions
NEG	[M-H]-	887	M173T459_2	Acetyl-asparagine	173.0568	7.64	NA	HMDB06028	Amino Acids. Peptides. and Analogues	a.b.c.d	MS-DIAL	28	737	4/6 fragment ions
POS/NEG	[M-H]-	16	M173T394_2	Suberic acid	173.0819	6.57	C08278	HMDB00893	diacarboxylic acid	a.b.c	Manual			3/3 fragment ions
NEG	[M-H]-	35	M173T612_3	Arginine	173.1044	2024-02-10	C00062	HMDB00517	Amino Acids. Peptides. and Analogues	a.b.c.d	MS-DIAL	706	750	4/4 fragment ions
POS/NEG	[M-H]-	575	M174T497	N-Acetyl-aspartic acid	174.0408	8.28	C01042	HMDB00812	Amino Acids. Peptides. and Analogues/Amino Acids. Peptides. and Analogues	a.b.c	Manual			2/3 fragment ions
NEG	[M-H]-	282	M174T489_2	Guanidinosuccinic acid	174.0520	8.15	C03139	HMDB03157	Amino Acids. Peptides. and Analogues	a.b.c	Manual			1/1 fragment ions
NEG	[M-H]-	52	M174T170_1	Indoleacetic acid	174.0561	2.83	C00954	HMDB00197	Aromatic Heteropolycyclic Compounds	a.b.c	Manual			1/1 fragment ions
POS/NEG	[M-H]-	91	M174T461_8	Citrulline	174.0884	7.69	C00327	HMDB00904	Amino Acids. Peptides. and Analogues	a.b.c.d	MS-DIAL	750	750	2/2 fragment ions
NEG	[M-H]-	73	M175T84_1	Ascorbic acid	175.0248	1.39	C00072	HMDB00044	Aromatic Heteromonocyclic Compounds	a.b.c	Manual			2/2 fragment ions
POS/NEG	[M-H]-	425	M175T467_1	Allantoic acid	175.0473	7.78	C00499	HMDB01209	Amino Acids. Peptides. and Analogues	a.b.c	Manual			2/3 fragment ions
NEG	[M-H]-	1049/381	M175T456	3-isopropylmalic acid/2-Isopropylmalic acid	175.0612	7.59	C04411	HMDB12156/HMDB00402	Organic Acids and Derivatives	a.b.c	Manual			1/1 fragment ions
POS/NEG	[M+H]+	337	M175T46	N-Acetyl-ornithine	175.1080	0.77	NA	HMDB0240589	Amino Acids. Peptides. and Analogues	a.b.c.d	MS-DIAL	527	690	3/4 fragment ions
POS/NEG	[M-H]-	467	M177T492	Gluconic acid lactone (Gluconolactone)	177.0405	8.19	C00198	HMDB00150	Carbohydrates and Carbohydrate Conjugates/Carbohydrates and Carbohydrate Conjugates/Carbohydrates and Carbohydrate Conjugates	a.b.c	Manual			2/2 fragment ions
POS	[M+H]+	622/1045	M177T98_3	Serotonin hydrochloride/Cotinine	177.1022	1.64	C00780	HMDB00259/ HMDB01046	Organoheterocyclic compounds/ indoles	a.b.c	Manual			1/1 fragment ions
POS/NEG	[M-H]-	117	M178T128_10	Hippuric acid	178.0510	2.13	C01586	HMDB00714	Benzoic acids and derivatives	a.b.c.d	MS-DIAL	753	807	3/3 fragment ions
NEG	[M-H]-	414	M179T576	Acetylsalicylic acid	179.0350	9.60	C01405	HMDB01879	Benzoic acids and derivatives	a.b.c	Manual			1/1 fragment ions
POS/NEG	[M-H]-	71/98/141	M179T458_2	Glucose/Galactose/Allose	179.0561	7.63	C00031	HMDB00122/HMDB33704/ HMDB01151	Carbohydrates and Carbohydrate Conjugates	a.b.c	Manual			2/3 fragment ions
NEG	[M-H]-	76/98/71	M179T531	Myo-inositol/Galactose/Glucose	179.0561	8.86	C00137	HMDB00211/HMDB33704/HMDB00122	Aliphatic Homomonocyclic Compounds	a.b.c.d	MS-DIAL	897	858	2/3 fragment ions
POS/NEG	[M-H]-	97/112/1180	M179T339	Fructose/Mannose/Sorbose	179.0561	5.65	C02336/C00159	HMDB00660/HMDB00169/ HMDB01266	Carbohydrates and Carbohydrate Conjugates	a.b.c	Manual			1/1 fragment ions
POS/NEG	[M-H]-	36	M180T312_2	Tyrosine	180.0666	5.21	C00082	HMDB00158	Amino Acids. Peptides. and Analogues	a.b.c.d	MS-DIAL	958	982	7/7 fragment ions
NEG	[M-H]-	1041/1032	M181T273	1-Methyluric acid/9-Methyluric acid	181.0367	4.56	C16359	HMDB03099/ HMDB01973	Organoheterocyclic compounds	a.b.c	Manual			1/1 fragment ions
POS/NEG	[M-H]-	1034	M181T183_2	Isohomovanillic acid	181.0506	2024-05-03	NA	HMDB00333	Benzenoids	a.b.c.d	MS-DIAL	780	875	6/6 fragment ions
POS/NEG	[M-H]-	678	M182T86	4-Pyridoxic acid	182.0459	1.43	C00847	HMDB00017	Aromatic Heteromonocyclic Compounds	a.b.c.d	MS-DIAL	910	932	3/3 fragment ions
POS/NEG	[M+H]+	978/1187	M183T66_5	Mannitol/Dulcitol	183.0849	2024-09-01	C00392	HMDB00765/HMDB00107	Lipids/Lipids	a.b.c.d	MS-DIAL	566	817	5/7 fragment ions
POS	[M+H]+	190	M184T62	DL-normetanephrine	184.0968	2024-04-01	C05589	HMDB00819	Benzenoids	a.b.c.d	MS-DIAL	408	785	3/3 fragment ions
POS/NEG	[M-H]-	220	M186T234	Indoleacrylic acid	186.0561	3.90	NA	HMDB00734	unsaturated monocarboxylic acid (indoles)	a.b.c	Manual			1/1 fragment ions
NEG	[M-H]-	890	M187T276	N-Acetylglutamine	187.0724	4.61	NA	HMDB06029	Amino Acids. Peptides. and Analogues	a.b.c	Manual			1/2 fragment ions
POS/NEG	[M-H]-	295	M187T317	Azelaic acid	187.0976	5.29	C08261	HMDB00784	alipahtic. carboxylic diacid	a.b.c.d	MS-DIAL	819	823	4/4 fragment ions
POS/NEG	[M-H]-	728	M187T371_1	N6-Acetyl-lysine	187.1088	6.18	C02727	HMDB00206	Amino Acids. Peptides. and Analogues	a.b.c	Manual			1/1 fragment ions
NEG	[M-H]-	192	M187T82_3	3-hydroxydecanoic acid	187.1340	1.36	NA	HMDB02203	Aliphatic acyclic compounds	a.b.c.d	MS-DIAL	117	745	2/2 fragment ions
POS/NEG	[M-H]-	726	M187T543_2	N6.N6.N6-Trimethyl-lysine	187.1452	2024-05-09	C03793	HMDB01325	Amino Acids. Peptides. and Analogues/Amino Acids. Peptides. and Analogues	a.b.c	Manual			2/2 fragment ions
POS/NEG	[M-H]-	265	M188T128_1	Kynurenic acid	188.0353	2.13	C01717	HMDB00715	Amino Acids. Peptides. and Analogues	a.b.c.d	MS-DIAL	839	868	4/4 fragment ions
NEG	[M-H]-	898/576	M188T452	N acetyl glutamic acid/N-Acetyl-glutamic acid	188.0564	7.53	C00624	HMDB01138/ HMDB01138	Aliphatic Homomonocyclic Compounds	a.b.c	Manual			1/1 fragment ions
POS/NEG	[M-H]-	1212/784	M188T129	Indole-3-propionic acid/ Indole-3-methyl acetate	188.0717	2.16	NA/NA	HMDB02302/HMDB29738	Aromatic Heteropolycyclic Compounds/Aromatic Heteropolycyclic Compounds	a.b.c	Manual			1/1 fragment ions
POS	[M+H]+	250	M188T41	N8-Acetylspermidine	188.1757	0.68	C01029	HMDB02189	Amino Acids. Peptides. and Analogues	a.b.c	Manual			1/1 fragment ions
NEG	[M-H]-	904	M190T129	N-Acetyl-L-methionine	190.0543	2.16	NA	HMDB0011745	Amino Acids. Peptides. and Analogues	a.b.c	Manual			3/6 fragment ions
POS/NEG	[M-H]-	14	M191T549_5	Citric acid/ isocitric acid	191.0197	9.15	C00158	HMDB00094 /HMDB00193	Carboxylic acids and derivatives / Aliphatic acyclic compounds	a.b.c.d	MS-DIAL	965	964	5/5 fragment ions
POS/NEG	[M-H]-		M193T584_3	Isocitric acid/Citric acid	191.0197	10.96	C00311	HMDB00193 /HMDB00094	Organic Acids and Derivatives/Organic Acids and Derivatives	a.b.c	Manual			1/3 fragment ions
NEG	[M-H]-	465	M191T396_2	Quinic acid	191.0561	6.59	C06746	HMDB03072	Aliphatic Homomonocyclic Compounds	a.b.c	Manual			2/2 fragment ions
POS	[M+H]+	239	M192T277_2	5-Hydroxyindoleacetic acid	192.0655	4.61	C05635	HMDB00763	Aromatic Heteropolycyclic Compounds	a.b.c.d	MS-DIAL	766	840	1/1 fragment ions
POS/NEG	[M-H]-	1054	M192T126	Phenylacetylglycine	192.0666	2024-10-02	C05598	HMDB00821	Amino Acids. Peptides. and Analogues	a.b.c.d	MS-DIAL	464	672	3/3 fragment ions
NEG	[M-H]-	992	M193T480	Glucuronic acid	193.0354	2024-01-08	NA	HMDB00127	Carbohydrates and Carbohydrate Conjugates	a.b.c	Manual			6/8 fragment ions
NEG	[M-H]-	391/326	M193T145	3-Hydroxy-4-methoxycinnamic acid (=Isoferulic acid)/Ferulic acid	193.0506	2.42	C10470	HMDB00955/ HMDB00954	Aromatic homomonocyclic compounds	a.b.c.d	MS-DIAL	434	732	4/4 fragment ions
NEG	[M-H]-	84	M193T140	Aminohippuric acid	193.0619	2.33	D06890	HMDB01867	Aromatic homomonocyclic compounds/ Benzoic acids and derivatives	a.b.c	Manual			2/2 fragment ions
POS/NEG	[M-H]-	1113	M194T269	o-Hydroxyhippuric acid	194.0459	4.48	C07588	HMDB00840	Benzoic acids and derivatives	a.b.c.d	MS-DIAL	770	924	3/3 fragment ions
POS/NEG	[M-H]-	1128	M194T184	N-Acetyl-4-aminosalicylic acid	194.0459	2024-06-03	NA	HMDB60602	Aromatic homomonocyclic compounds/ Benzenoids	a.b.c	Manual			1/1 fragment ions
NEG	[M-H]-	831/1053	M195T434_1	Gluconic acid/Galactonic acid	195.0510	7.23	C00257	HMDB00625/ HMDB00565	Carbohydrates and Carbohydrate Conjugates	a.b.c.d	MS-DIAL	712	719	6/6 fragment ions
POS	[M+H]+	1022	M196T230	alpha-Hydroxyhippuric acid	196.0604	3.83	NA	HMDB02404	Benzoic acids and derivatives	a.b.c	Manual			1/1 fragment ions
POS	[M+H]+	268	M198T68	3.4-Dihydroxy-L-phenylalanine (L-Dopa)	198.0761	1.13	C00355	HMDB00181	Amino Acids. Peptides. and Analogues/Amino Acids. Peptides. and Analogues	a.b.c	Manual			1/1 fragment ions
NEG	[M-H]-	717	M200T580	Cysteine S-sulfate	199.9693	9.67	C05824	HMDB00731	Amino Acids. Peptides. and Analogues	a.b.c.d	MS-DIAL	897	950	5/5 fragment ions
NEG	[M-H]-	1199	M200T127_2	Caprylolyglycine	200.1292	2024-12-02	NA	HMDB00832	Amino Acids. Peptides. and Analogues	a.b.c	Manual			1/2 fragment ions
NEG	[M-H]-	1030/1039	M201T130	Dimethyl suberate/Diethyladipate	201.1132	2.17	NA/NA	NA/NA	Aliphatic heteromonocyclic compounds	a.b.c	Manual			1/1 fragment ions
POS/NEG	[M-H]-	13	M201T310	Sebacic acid	201.1132	5.16	C08277	HMDB00792	alipahtic dicarboxylic acids	a.b.c.d	MS-DIAL	657	684	5/5 fragment ions
POS/NEG	[M-H]-	289/292	M203T235_3	Tryptophan	203.0826	3.91	C00806	HMDB30096	Amino Acids. Peptides. and Analogues/Amino Acids. Peptides. and Analogues	a.b.c	Manual			2/2 fragment ions
POS	[M+H]+	258	M203T33	Spermine	203.2230	0.54	C00750	HMDB01256	Aliphatic Acyclic Compounds	a.b.c.d	MS-DIAL	534	919	6/6 fragment ions
NEG	[M-H]-	212/221/1052	M204T168	5-Methoxyindoleacetate/Indolelactic acid/Cinnamoylglycine	204.0666	2.80	C05660	HMDB04095/ HMDB00671/HMDB11621	Organoheterocyclic compounds/ indoles and derivatives	a.b.c	Manual			1/1 fragment ions
POS	[M+H]+	86	M204T52_6	Acetyl-carnitine	204.1230	0.87	C02571	HMDB00201	lipids	a.b.c.d	MS-DIAL	987	958	4/4 fragment ions
NEG	[M-H]-	253	M204T126	Panthenol	204.1241	2024-11-02	C05944	HMDB04231	lipids	a.b.c	Manual			1/1 fragment ions
POS/NEG	[M+H]+	314	M206T250	Xanthurenic acid	206.0447	4.16	C02470	HMDB00881	Organoheterocyclic compounds	a.b.c.d	MS-DIAL	799	131	3/3 fragment ions
NEG	[M-H]-	882	M206T86	N-Acetyl-phenylalanine	206.0823	1.44	C03519	HMDB00512	Amino Acids. Peptides. and Analogues	a.b.c	Manual	340	893	5/6 fragment ions
POS/NEG	[M-H]-	50	M207T193	Kynurenine	207.0775	3.22	C00328	HMDB00684	Amino Acids. Peptides. and Analogues	a.b.c.d	MS-DIAL	769	914	12/12 fragment ions
NEG	[M-H]-	1142	M209T530_4	Saccharic acid	209.0303	8.84	C00818	HMDB00663	Carbohydrates and Carbohydrate Conjugates	a.b.c.d	MS-DIAL	281	643	2/2 fragment ions
NEG	[M-H]-	794	M209T78_2	Jasmonic acid	209.1183	1.30	C08491	HMDB32797	lipids	a.b.c	Manual			2/3 fragment ions
NEG	[M-H]-	1149	M212T137_4	Indoxyl sulfate	212.0023	2.28	NA	HMDB00682	Aromatic Heteropolycyclic Compounds	a.b.c.d	MS-DIAL	929	903	3/4 fragment ions
NEG	[M-H]-	832	M213T457	2-Deoxyribose 5-phosphate	213.0170	7.62	C00673	HMDB01031	Carbohydrates and Carbohydrate Conjugates	a.b.c.d	MS-DIAL	870	343	3/4 fragment ions
NEG	[M-H]-	641	M213T73	Tridecanoic acid	213.1860	1.21	C17076	HMDB00910	lipids	a.b.c	Manual			1/1 fragment ions
NEG	[M-H]-	1177	M215T556	N-α-Acetylarginine	215.1150	9.27	NA	HMDB04620	Amino Acids. Peptides. and Analogues	a.b.c	Manual			1/1 fragment ions
POS	[M+H]+	949	M215T60	Val-Pro	215.1390	1.00	NA	HMDB29135	Amino Acids. Peptides. and Analogues	a.b.c	Manual			1/1 fragment ions
NEG	[M-H]-	1219/135	M215T78	beta-Hydroxylauric acid/12-Hydroxydodecanoic acid	215.1653	1.30	NA	HMDB00387/HMDB02059	Lipids	a.b.c	Manual			1/1 fragment ions
NEG	[M-H]-	994	M217T511	5-Sulfosalicylic acid	216.9812	8.52	NA	HMDB11725	Aromatic homomonocyclic compounds	a.b.c	Manual			2/3 fragment ions
POS/NEG	[M-H]-	58	M218T180	Pantothenic acid	218.1034	2024-01-03	C00864	HMDB00210	Aliphatic Acyclic Compounds	a.b.c.d	MS-DIAL	954	972	12/12 fragment ions
POS	[M+H]+	1117	M218T88_3	Propionylcarnitine	218.1387	1.46	C03017	HMDB00824	Lipids	a.b.c.d	MS-DIAL	433	949	3/ fragment ions
NEG	[M-H]-	162/572/161	M220T393_2	N-Acetylmannosamine/N-Acetyl-glucosamine/N-Acetylgalactosamine	220.0827	6.55	C00645	HMDB01129/ HMDB00803/ HMDB00212	Carbohydrates and Carbohydrate Conjugates	a.b.c	Manual			2/2 fragment ions
NEG	[M-H]-	127	M221T497_2	Cystathionine	221.0602	8.28	C00542	HMDB00455	Amino Acids. Peptides. and Analogues/Amino Acids. Peptides. and Analogues	a.b.c.d	MS-DIAL	885	932	3/3 fragment ions
POS	[M+H]+	191	M221T91	5-hydroxy-dl-tryptophan	221.0921	1.52	NA	HMDB00472	Amino Acids. Peptides. and Analogues/Amino Acids. Peptides. and Analogues	a.b.c	Manual			1/1 fragment ions
NEG	[M-H]-	730	M222T129	N-Acetyltyrosine	222.0772	2.15	C01657	HMDB00866	Amino Acids. Peptides. and Analogues	a.b.c	Manual			1/1 fragment ions
POS	[M+H]+	248	M225T64	Hydroxykynurenine	225.0870	2024-07-01	C02794	HMDB00732	Amino Acids. Peptides. and Analogues	a.b.c.d	MS-DIAL	61	833	3/3 fragment ions
POS/NEG	[M-H]-	277	M225T446_2	Carnosine	225.0993	7.44	C00386	HMDB00033	Amino Acids. Peptides. and Analogues	a.b.c	Manual			5/5 fragment ions
POS/NEG	[M-H]-	145	M226T241	Deoxycytidine	226.0833	2024-01-04	C00881	HMDB00014	Nucleosides. Nucleotides. and Analogues	a.b.c.d	MS-DIAL	516	785	3/3 fragment ions
POS/NEG	[M-H]-	1190	M227T83	9.12-dioxo-dodecanoic acid	227.1289	1.39	NA	NA	lipids	a.b.c	Manual			1/1 fragment ions
NEG	[M-H]-	725	M227T72_1	Myristic acid	227.2017	1.20	C06424	HMDB00806	lipids	a.b.c	Manual			2/2 fragment ions
POS/NEG	[M-H]-	541	M228T466_2	Ergothioneine	228.0812	7.76	C05570	HMDB03045	Amino Acids. Peptides. and Analogues	a.b.c.d	MS-DIAL	823	878	3/3 fragment ions
NEG	[M-H]-	494/495/497	M229T486_3	Ribose 1-phosphate/Ribulose 5-phosphate/Xylulose 5-phosphate	229.0119	2024-10-08	C00620	HMDB01489/ HMDB00618/ HMDB00868	Carbohydrates and Carbohydrate Conjugates	a.b.c	Manual	273	426	5/5 fragment ions
POS/NEG	[M-H]-	787	M229T179	Dodecanedioic acid	229.1445	2.98	C02678	HMDB00623	lipids	a.b.c	Manual			2/2 fragment ions
POS	[M+H]+	1134	M232T183_2	(R)-Butyryl carnitine	232.1543	3.39	C02862	HMDB02013	Aliphatic Acyclic Compounds	a.b.c	Manual			3/7 fragment ions
NEG	[M-H]-	407	M236T395_3	6-Biopterin	236.0789	6.58	C06313	HMDB00468	Aromatic Heteropolycyclic Compounds	a.b.c.d	MS-DIAL	747	867	5/5 fragment ions
NEG	[M-H]-	267	M239T488_3	Cystine	239.0166	8.13	C00491	HMDB00192	Amino Acids. Peptides. and Analogues	a.b.c.d	MS-DIAL	908	930	4/4 fragment ions
POS/NEG	[M-H]-	544	M239T397_1	Anserine	239.1150	6.61	C01262	HMDB00194	Amino Acids. Peptides. and Analogues	a.b.c	Manual			3/5 fragment ions
POS/NEG	[M-H]-	139	M240T183_2	5-Methyldeoxycytidine	240.0990	2024-05-03	C03592	HMDB02224	Nucleosides. Nucleotides. and Analogues	a.b.c	Manual			2/4 fragment ions
POS	[M+H]+	409	M240T56_2	7.8-Dihydro-biopterin	240.1091	0.93	C02953	HMDB00038	Aromatic Heteropolycyclic Compounds	a.b.c	Manual			4/4 fragment ions
POS/NEG	[M-H]-	9	M241T130_1	Thymidine	241.0830	2.17	C00214	HMDB00273	Nucleosides. Nucleotides. and Analogues	a.b.c.d	MS-DIAL	457	701	3/3 fragment ions
POS/NEG	[M-H]-	10	M242T298_2	Cytidine	242.0782	4.97	C00475	HMDB00089	Nucleosides. Nucleotides. and Analogues	a.b.c.d	MS-DIAL	944	658	6/8 fragment ions
NEG	[M-H]-	998	M243T219	Uridine	243.0623	3.66	C00299	HMDB00296	Nucleosides. Nucleotides. and Analogues	a.b.c.d	MS-DIAL	937	906	9/9 fragment ions
NEG	[M-H]-	1138	M243T329_2	beta-Pseudouridine	243.0623	5.49	C02067	HMDB00767	Carbohydrates and Carbohydrate Conjugates	a.b.c	Manual			4/6 fragment ions
POS/NEG	[M-H]-	1107	M245T129	N-Acetyl-tryptophan	245.0932	2.15	NA	HMDB13713	Amino Acids. Peptides. and Analogues	a.b.c.d	MS-DIAL	395	807	4/6 fragment ions
NEG	[M-H]-	565	M250T428	Muramic acid	250.0932	7.13	C06470	HMDB03254	Carbohydrates and Carbohydrate Conjugates	a.b.c	Manual			2/2 fragment ions
POS/NEG	[M-H]-	1189	M254T74_2	Hexadecanamide	254.2489	1.24	NA	HMDB12273	lipids	a.b.c	Manual			2/2 fragment ions
POS/NEG	[M-H]-	789	M255T701	Ascorbic acid 2-sulfate	254.9816	11.69	NA	HMDB60649	Aliphatic Heteromonocyclic Compounds	a.b.c	Manual			1/1 fragment ions
NEG	[M-H]-	228	M255T71_2	Palmitic acid	255.2330	1.18	C00249	HMDB00220	Lipids	a.b.c	Manual			2/3 fragment ions
POS/NEG	[M-H]-	716	M256T475	a-Glycerophosphorylcholine	256.0955	7.92	C00670	HMDB00086	Aliphatic Acyclic Compounds	a.b.c	Manual			2/2 fragment ions
POS/NEG	[M-H]-	745	M257T85_3	Tetradecanedioic acid	257.1758	1.41	C11002	HMDB00872	lipids	a.b.c	Manual			1/1 fragment ions
NEG	[M-H]-	701	M258T493	Glucosamine 6-phosphate	258.0384	8.21	C00352	HMDB01254	Carbohydrates and Carbohydrate Conjugates	a.b.c	Manual			4/4 fragment ions
NEG	[M-H]-	281/477/1186	M259T524	Glucose 1-phosphate/Fructose 1-phosphate/Galactose 1-phosphate	259.0224	8.74	C00103	HMDB01586/HMDB01076/ HMDB00645	Carbohydrates and Carbohydrate Conjugates	a.b.c	MS-DIAL	504	425	3/6 fragment ions
POS	[M+H]+	1038	M260T349	Hexanoylcarnitine	260.1856	5.82	NA	HMDB00705	Aliphatic Acyclic Compounds	a.b.c	Manual			2/2 fragment ions
NEG	[M-H]-	786	M263T189	4-Hydroxy-3-methoxyphenylglycol sulfate	263.0231	3.15	NA	HMDB03332	Benzenoids / phenols	a.b.c	Manual			1/1 fragment ions
NEG	[M-H]-	795	M263T128_1	2-cis.4-trans-Abscisic acid	263.1289	2.14	C06082	HMDB35140	lipids	a.b.c	Manual			2/3 fragment ions
POS	[M+H]+	119	M265T41_2	Thiamine	265.1118	0.68	C00378	HMDB00235	Amino Acids. Peptides. and Analogues	a.b.c	Manual			2/2 fragment ions
POS/NEG	[M-H]-	54	M267T273	Inosine	267.0735	4.56	C00294	HMDB00195	Nucleosides. Nucleotides. and Analogues	a.b.c.d	MS-DIAL	879	879	1/1 fragment ions
NEG	[M-H]-	1121	M267T238	N-Acetylcarnosine	267.1099	3.96	NA	HMDB12881	Amino Acids. Peptides. and Analogues	a.b.c	Manual			2/2 fragment ions
POS	[M+H]+	6	M268T62	Adenosine	268.1040	2024-03-01	C00212	HMDB00050	Amino Acids. Peptides. and Analogues/Amino Acids. Peptides. and Analogues	a.b.c.d	MS-DIAL	755	856	2/2 fragment ions
POS/NEG	[M-H]-	1222	M271T81_1	2-Hydroxyhexadecanoic acid	271.2279	1.36	NA	HMDB31057	Lipids	a.b.c.d	MS-DIAL	654	621	3/4 fragment ions
NEG	[M-H]-	810	M275T502	Saccharopine	275.1249	8.36	C00449	HMDB00279	Amino Acids. Peptides. and Analogues	a.b.c	Manual			2/3 fragment ions
POS	[M+H]+	707	M279T701	gamma-Linolenic acid	279.2319	11.68	C06426	HMDB03073	Lipids	a.b.c	Manual			1/1 fragment ions
POS/NEG	[M-H]-	1188	M280T73	Oleamide	280.2646	1.22	C19670	HMDB02117	organic compound (fattu acids amid)	a.b.c.d	MS-DIAL	815	741	3/3 fragment ions
POS/NEG	[M-H]-	1115	M281T156	2-O-Methylinosine	281.0891	2.59	NA	HMDB03950	Nucleosides. Nucleotides. and Analogues	a.b.c	Manual			2/2 fragment ions
NEG	[M-H]-	498/640	M281T70_11	Elaidic acid/Vaccenic acid	281.2486	1.17	C00712	HMDB00573/ HMDB03231	Lipids	a.b.c.d	MS-DIAL	750	638	1/3 fragment ions (most intense)
POS/NEG	[M-H]-	5	M282T347	Guanosine	282.0844	5.78	C00387	HMDB00133	Nucleosides. Nucleotides. and Analogues	a.b.c.d	MS-DIAL	656	877	2/2 fragment ions
POS	[M+H]+	237/384	M282T50_1	1-Methyladenosine/2'-O-Methyladenosine	282.1197	0.84	C024494/C04779	HMDB03331/HMDB04326	Amino Acids. Peptides. and Analogues/Amino Acids. Peptides. and Analogues	a.b.c	Manual			1/1 fragment ions
POS/NEG	[M-H]-	275	M283T400	Xanthosine	283.0684	6.66	C01762	HMDB00299	Nucleosides. Nucleotides. and Analogues	a.b.c.d	MS-DIAL	852	878	2/2 fragment ions
NEG	[M-H]-	664	M283T69_3	9-cis-Retinal	283.2067	1.16	C16681	HMDB06218	lipids	a.b.c	Manual			1/1 fragment ions
POS	[M+H]+	518	M285T387	Glycitein	285.0757	6.46	C14536	HMDB05781	Aromatic Heteropolycyclic Compounds	a.b.c.d	MS-DIAL		738	2/2 fragment ions
NEG	[M-H]-	264	M285T82	Hexadecanedioic acid	285.2071	1.37	C19615	HMDB00672	Amino Acids. Peptides. and Analogues	a.b.c	Manual			1/1 fragment ions
POS	[M+H]+	1057	M286T120	N4-Acetylcytidine	286.1034	2.00	NA	HMDB05923	Amino Acids. Peptides. and Analogues	a.b.c	Manual			1/1 fragment ions
NEG	[M-H]-	736	M287T399	Orotidine	287.0521	6.65	C01103	HMDB00788	Nucleosides. Nucleotides. and Analogues	a.b.c.d	MS-DIAL	124	750	1/1 fragment ions
NEG	[M-H]-	346	M289T357	Catechin	289.0718	5.95	C06562	HMDB02780	Flavonoids / Aromatic heteropolycyclic compounds	a.b.c	Manual			3/5 fragment ions
NEG	[M-H]-	687	M289T520	Argininosuccinic acid	289.1154	8.66	C03406	HMDB00052	Amino Acids. Peptides. and Analogues	a.b.c	Manual			9/10 fragment ions
POS/NEG	[M-H]-	360	M295T71_1	13(S)-Hydroxyoctadeca-9Z.11E-dienoic acid	295.2279	1.19	NA	HMDB04667	lipids	a.b.c	Manual			1/1 fragment ions
POS/NEG	[M-H]-	1120/1044	M296T196_2	2'-O-Methylguanosine /2-Methylguanosine	296.1000	3.27	NA	HMDB05862/HMDB05862	Nucleosides. Nucleotides. and Analogues	a.b.c.d	MS-DIAL	266	844	2/4 fragment ions
NEG	[M-H]-	1151	M297T70_8	Methyl stearate	297.2799	1.16	NA	HMDB34154	Lipids	a.b.c	Manual			1/2 fragment ions
POS	[M+H]+	404	M298T238	5'-Deoxy-5'-(methylthio)adenosine	298.0968	3.97	C00170	HMDB01173	Nucleosides. Nucleotides. and Analogues	a.b.c	manual	0	665	2/2 fragment ions
NEG	[M-H]-	496	M298T75_2	Sphingosine	298.2752	1.25	N	HMDB00252	lipids	a.b.c	Manual			2/3 fragment ions
NEG	[M-H]-	1220	M299T72_2	alpha-Hydroxystearic acid	299.2592	1.20	NA	HMDB61706	Lipids	a.b.c	Manual			1/1 fragment ions
NEG	[M-H]-	569	M300T477	N-Acetyl-a-glucosamine 1-phosphate	300.0490	7.95	C04256	HMDB01367	Amino Acids. Peptides. and Analogues	a.b.c	Manual			1/1 fragment ions
NEG	[M-H]-	448	M301T71_3	cis-5.8.11.14.17-Eicosapentaenoic acid	301.2173	1.18	C06428	HMDB01999	lipids	a.b.c	Manual			1/1 fragment ions
NEG	[M-H]-	680	M305T78	6beta-Hydroxytestosterone	305.2111	1.29	C14497	HMDB06259	lipids	a.b.c	Manual			1/1 fragment ions
NEG	[M-H]-	449	M305T70_2	cis-8.11.14-Eicosatrienoic acid	305.2486	1.17	C03242	HMDB02925	lipids	a.b.c	Manual			1/1 fragment ions
NEG	[M-H]-	690	M306T75	Capsaicin	306.2064	1.25	C06866	HMDB02227	Benzenoids	a.b.c	Manual			2/2 fragment ions
POS	[M+H]+	130	M308T53	Glutathione	308.0911	0.88	C00051	HMDB00125	Amino Acids. Peptides. and Analogues	a.b.c.d	MS-DIAL	853	869	14/14 fragment ions
NEG	[M-H]-	801	M308T432	N-Acetylneuraminic acid	308.0987	7.21	C19910	HMDB00230	Carbohydrates and carbohydrate conjugates	a.b.c.d	MS-DIAL	472	850	4/4 fragment ions
POS/NEG	[M-H]-	686	M311T79_2	Arachidic acid	311.2956	1.32	C06425	HMDB02212	Lipids	a.b.c	Manual			1/1 fragment ions
POS/NEG	[M-H]-	662	M319T72	8(S)-Hydroxy-(5Z.9E.11Z.14Z)-eicosatetraenoic acid (8-HETE)	319.2279	1.21	C14776	HMDB04679	lipids	a.b.c	Manual			1/1 fragment ions
NEG	[M-H]-	580	M324T460	N-Glycolylneuraminic acid	324.0936	7.67	C03410	HMDB00833	Carbohydrates and Carbohydrate Conjugates	a.b.c.d	MS-DIAL	956	977	5/5 fragment ions
POS/NEG	[M-H]-	943	M329T97	Aflatoxin G2	329.0667	1.62	C16754	HMDB30475	Phenylpropanoids and polyketides	a.b.c.d	MS-DIAL	786	683	2/2 fragment ions
NEG	[M-H]-	608/606	M333T94	Prostaglandin B2/Prostaglandin A2	333.2071	1.57	C05954	HMDB04236/ HMDB02752	Lipids	a.b.c	Manual			1/1 fragment ions
POS/NEG	[M-H]-	578	M334T453	Aspartylglycosamine	334.1256	7.55	C04540	HMDB00489	Carbohydrates and carbohydrate conjugates	a.b.c	Manual			1/1 fragment ions
POS/NEG	[M-H]-	605/607	M335T82_2	Prostaglandin A1/Prostaglandin B1	335.2228	1.37	C04685	HMDB02656/ HMDB02982	Lipids	a.b.c	Manual			1/1 fragment ions
NEG	[M-H]-	1191	M336T71_2	13Z-erucamide	336.3272	1.18	NA	NA	lipids	a.b.c	Manual			2/2 fragment ions
NEG	[M-H]-	174	M337T69_2	Erucic acid	337.3112	1.15	C08316	HMDB02068	lipids	a.b.c	Manual			1/1 fragment ions
NEG	[M-H]-	435	M339T69_2	Behenic acid	339.3269	1.15	C08281	HMDB00944	Lipids	a.b.c	Manual			2/2 fragment ions
NEG	[M-H]-	1087	M340T74_2	N-Acetyl-sphingosine	340.2857	1.24	NA	NA	lipids	a.b.c	Manual			2/2 fragment ions
NEG	[M-H]-	64/157/698	M341T501	Sucrose/Lactulose/Cellobiose	341.1089	8.35	C00089	HMDB00258/HMDB00740/ HMDB00055	Carbohydrates and Carbohydrate Conjugates	a.b.c.d	MS-DIAL	351	690	4/10 fragment ions
NEG	[M-H]-	698	M343T467	Cellobiose	343.1235	7.78	C06422	HMDB00055	Carbohydrates and Carbohydrate Conjugates	a.b.c	Manual			2/2 fragment ions
POS/NEG	[M-H]-	206/338	M345T82_1	21-Deoxycortisol/ Corticosterone	345.2071	1.36	C05497	HMDB04030/HMDB01547	Lipids	a.b.c	Manual			1/2 fragment ions
NEG	[M-H]-	406	M349T83_3	Tetrahydrodeoxycortisol	349.2384	1.38	NA	HMDB05972	lipids	a.b.c	Manual			1/1 fragment ions
NEG	[M-H]-	39	M353T434	Chlorogenic acid	353.0878	7.23	C00852	HMDB03164	Aromatic homomonocyclic compounds	a.b.c	Manual			1/2 fragment ions
NEG	[M-H]-	609	M353T76	Prostaglandin E1	353.2333	1.26	C04741	HMDB01442	Lipids	a.b.c	Manual			1/1 fragment ions
NEG	[M-H]-	611	M355T74	Prostaglandin F1alpha	355.2490	1.24	C06475	HMDB02685	Lipids	a.b.c	Manual			1/1 fragment ions
NEG	[M-H]-	423	M359T77	Aldosterone	359.1864	1.28	C01780	HMDB00037	lipids	a.b.c	Manual			3/5 fragment ions
NEG	[M-H]-	732	M365T69	Nervonic acid	365.3425	1.15	C08323	HMDB02368	Lipids	a.b.c	Manual			1/1 fragment ions
POS/NEG	[M-H]-	799	M369T132	Androsterone sulphate	369.1741	2.19	NA	HMDB02759	lipids	a.b.c	Manual			1/1 fragment ions
POS	[M+H]+	440	M373T288	Biocytin	373.1904	4.80	C05552	HMDB03134	Carboxylic acids and derivatives	a.b.c	Manual			1/1 fragment ions
NEG	[M-H]-	223	M375T78	Lithocholic acid	375.2905	1.31	NA	HMDB00761	lipids	a.b.c	Manual			1/1 fragment ions
POS	[M+H]+	74	M377T287	Riboflavin	377.1456	4.79	C00255	HMDB00244	Aromatic Heteropolycyclic Compounds	a.b.c.d	MS-DIAL	857	874	7/7 fragment ions
POS/NEG	[M-H]-	627	M378T83_1	Sphingosine 1-phosphate	378.2415	1.39	C06124	HMDB00277	lipids	a.b.c.d	MS-DIAL	249	819	2/4 fragment ions
NEG	[M-H]-	126	M383T378	S-Adenosyl homocysteine	383.1143	2024-03-06	C00021	HMDB00939	Amino Acids. Peptides. and Analogues	a.b.c.d	MS-DIAL	908	898	6/6 fragment ions
NEG	[M-H]-	48/235	M391T82_4	Deoxycholic acid/Ursodeoxycholic acid	391.2854	1.37	C04483	HMDB00626	lipids	a.b.c	Manual			4/6 fragment ions
NEG	[M-H]-	89	M407T85_2	Cholic acid	407.2803	1.41	C00695	HMDB00619	Lipids	a.b.c	Manual			3/5 fragment ions
NEG	[M-H]-	345/780	M429T68	α-Tocopherol	429.3738	1.13	C02477	HMDB01893	lipids	a.b.c	Manual			2/2 fragment ions
NEG	[M-H]-	244	M445T84_2	Estrone glucuronide	445.1868	2024-04-01	C11133	HMDB04483	lipids	a.b.c	Manual			2/3 fragment ions
POS/NEG	[M-H]-	336	M448T82	Glycochenodeoxycholic acid	448.3068	1.37	C05466	HMDB00637	lipids	a.b.c.d	MS-DIAL	400	626	4/4 fragment ions
POS/NEG	[M-H]-	1	M464T85	Glycocholic acid	464.3018	1.41	C01921	HMDB00138	Lipids	a.b.c.d	MS-DIAL	739	887	9/9 fragment ions
NEG	[M-H]-	104/69	M503T533	Raffinose/Maltotriose	503.1618	8.88/	C00492	HMDB03213/ HMDB01262	Carbohydrates and Carbohydrate Conjugates	a.b.c	Manual			3/7 fragment ions
NEG	[M-H]-	140	M558T528	Adenosine diphosphate ribose	558.0644	8.79	C00301	HMDB01178	Nucleosides. Nucleotides. and Analogues	a.b.c	Manual			4/4 fragment ions
POS	[M+H]+	1116	M595T429_3	Stercobilin	595.3490	7.16	C05793	HMDB04159	Organoheterocyclic compounds	a.b.c	Manual			1/2 fragment ions
POS/NEG	[M-H]-	811	M611T541	Glutathione oxidized	611.1447	2024-02-09	C00127	HMDB03337	Amino Acids. Peptides. and Analogues	a.b.c	Manual			2/2 fragment ions
POS	[M+H]+	273	M778T471	Thyroxine	777.6940	7.85	C01829	HMDB00248	Amino Acids. Peptides. and Analogues	a.b.c	Manual			2/2 fragment ions
a	Based on accurate mass
b	Based on column retention time similarity with a standard
c	Based on MS² spectrum similarity with a standard
d	Based on MS² spectrum similarity with MSDIAL database (MoNA)
	NA: Not assigned

## Sheet: TableS3
Table S3. List of significant metabolites between control and SM-exposed groups at different time points in both C01 and C02 cohorts.
Detection mode	Lab_ID	Metabolite	Significance*	Cohort	Comparison	Fold change (FC) SM vs. CTL	log2(FC)	p value	-log10 (p value)
C18POS	M119T86	3-Hydroxy 3-methylbutyric acid	C01 & C02	C01	CTL Vs.day15	1.6516	0.72388	0.01958	1.7082
C18POS	M119T86	3-Hydroxy 3-methylbutyric acid	C01 & C02	C02	CTL Vs.day8	6.3522	2.6673	0.042424	1.3724
HILICNEG	M163T312	trans-3-Hydroxycinnamic acid	C01 & C02	C01	CTL Vs.day3	0.69357	-0.52789	0.028283	1.3144
HILICNEG	M163T312	trans-3-Hydroxycinnamic acid	C01 & C02	C02	CTL Vs.day1	0.53579	-0.90027	0.048485	1.3144
C18POS	M196T230	alpha-Hydroxyhippuric acid	C01 & C02	C01	CTL Vs.day3	0.56063	-0.83487	0.016162	1.7915
C18POS	M196T230	alpha-Hydroxyhippuric acid	C01 & C02	C02	CTL Vs.day21	0.50622	-0.98218	0.024242	1.6154
HILICNEG	M166T482	4-Hydroxy-D-phenylglycine	C01 & C02	C01	CTL Vs.day21	1.9088	0.93268	0.048485	1.3144
HILICNEG	M166T482	4-Hydroxy-D-phenylglycine	C01 & C02	C02	CTL Vs.day1	0.41291	-1.2761	0.048485	1.3144
HILICNEG	M181T273	1-Methyluric acid	C01 & C02	C01	CTL Vs.day3	0.72333	-0.46728	0.048485	1.5485
HILICNEG	M181T273	1-Methyluric acid	C01 & C02	C02	CTL Vs.day28	0.67463	-0.56783	0.048485	1.3144
HILICNEG	M194T184	N-Acetyl-4-aminosalicylic acid	C01 & C02	C01	CTL Vs.day3	0.51046	-0.97012	0.048485	2.0925
HILICNEG	M194T184	N-Acetyl-4-aminosalicylic acid	C01 & C02	C02	CTL Vs.day1	0.56828	-0.81531	0.048485	1.3144
C18POS	M232T203	(R)-Butyryl carnitine	C01 & C02	C01	CTL Vs.day15	1.0666	0.093017	0.048485	1.3144
C18POS	M232T203	(R)-Butyryl carnitine	C01 & C02	C02	CTL Vs.day8	4.1231	2.0437	0.024242	1.6154
HILICNEG	M172T93	N-Acetyl-isoleucine/N-Acetyl-L-leucine/Hexanoyl glycine	C01 & C02	C01	CTL Vs.day3	0.62677	-674	0.048485	2.0925
HILICNEG	M172T93	N-Acetyl-isoleucine/N-Acetyl-L-leucine/Hexanoyl glycine	C01 & C02	C02	CTL Vs.day21	1.8546	0.89108	0.016162	1.7915
C18POS	M184T62	DL-normetanephrine	C01 & C02	C01	CTL Vs.day3	0.61285	-0.7064	0.0040404	2.3936
C18POS	M184T62	DL-normetanephrine	C01 & C02	C02	CTL Vs.day3	1.9485	0.96233	0.0095238	2.0212
HILICNEG	M125T437	Imidazoleacetic acid	C01 & C02	C01	CTL Vs.day15	1.2926	0.3703	0.048485	1.6154
HILICNEG	M125T437	Imidazoleacetic acid	C01 & C02	C02	CTL Vs.day15	1.3484	0.43129	0.048485	1.3144
HILICNEG	M89T221_5	D-Lactic acid	C01 & C02	C01	CTL Vs.day28	0.56163	-0.83231	0.048485	1.4757
HILICNEG	M89T221_5	D-Lactic acid	C01 & C02	C01	CTL Vs.day8	0.67337	-0.57053	0.028283	1.3144
HILICNEG	M89T221_5	D-Lactic acid	C01 & C02	C02	CTL Vs.day15	1636	0.7102	0.048485	1.3144
C18POS	M225T64	Hydroxykynurenine	C01 & C02	C01	CTL Vs.day3	0.77351	-0.37051	0.048485	1.3144
C18POS	M225T64	Hydroxykynurenine	C01 & C02	C01	CTL Vs.day8	0.65491	-0.61064	0.01958	1.7082
C18POS	M225T64	Hydroxykynurenine	C01 & C02	C02	CTL Vs.day3	2536	1.3425	0.038095	1.14191
C18POS	M225T64	Hydroxykynurenine	C01 & C02	C02	CTL Vs.day8	3.7003	1.8877	0.0060606	2.2175
HILICNEG	M87T546	Pyruvic acid	C01 & C02	C01	CTL Vs.day1	0.67251	-0.57237	0.012121	1.5485
HILICNEG	M87T546	Pyruvic acid	C01 & C02	C01	CTL Vs.day3	0.65643	-0.6073	0.048485	1.6154
HILICNEG	M87T546	Pyruvic acid	C01 & C02	C02	CTL Vs.day21	1.5739	0.65438	0.0080808	2.0925
C18POS	M203T33	Spermine	C01 & C02	C01	CTL Vs.day1	0.92829	-0.10735	0.048485	1.3144
C18POS	M203T33	Spermine	C01 & C02	C02	CTL Vs.day8	3.5183	1.8149	0.024242	1.6154
C18POS	M198T68	3.4-Dihydroxy-L-phenylalanine (L-Dopa)	C01 & C02	C01	CTL Vs.day1	11858	3.5678	0.024242	1.6154
C18POS	M198T68	3.4-Dihydroxy-L-phenylalanine (L-Dopa)	C01 & C02	C02	CTL Vs.day8	3.2682	1.7085	0.0060606	2.2175
C18POS	M205T246_2	DL-Tryptophan/L-Tryptophan	C01 & C02	C01	CTL Vs.day3	0.79255	-0.33543	0.028283	1.5485
HILICNEG	M205T246_2	DL-Tryptophan/L-Tryptophan	C01 & C02	C02	CTL Vs.day28	0.83352	-0.26271	0.048485	1.3144
HILICNEG	M116T302_1	Valine	C01 & C02	C01	CTL Vs.day3	0.72702	-0.45994	0.033442	2.0925
HILICNEG	M116T302_1	Valine	C01 & C02	C02	CTL Vs.day28	0.68154	-0.55312	0.012121	1.9165
HILICNEG	M124T428	Taurine	C01 & C02	C01	CTL Vs.day15	1.3216	0.40233	0.048485	1.3144
HILICNEG	M124T428	Taurine	C01 & C02	C01	CTL Vs.day3	1.5869	0.66624	0.016162	1.3144
HILICNEG	M124T428	Taurine	C01 & C02	C01	CTL Vs.day8	1.4625	0.54841	0.016162	1.5485
HILICNEG	M124T428	Taurine	C01 & C02	C02	CTL Vs.day3	1.7145	0.7778	0.012121	1.9165
HILICNEG	M180T312_2	Tyrosine	C01 & C02	C01	CTL Vs.day3	0.70863	-0.49689	0.048485	2.0925
HILICNEG	M180T312_2	Tyrosine	C01 & C02	C01	CTL Vs.day8	0.70084	-0.51285	0.016162	1.5733
HILICNEG	M180T312_2	Tyrosine	C01 & C02	C02	CTL Vs.day28	0.68867	-0.53812	0.024242	1.6154
HILICNEG	M172T127	Allantoic acid	C01 & C02	C01	CTL Vs.day8	0.53574	-0.90039	0.033442	1.3144
HILICNEG	M175T467_1	Allantoic acid	C01 & C02	C02	CTL Vs.day1	0.54448	-0.87704	0.048485	1.3144
HILICNEG	M301T71_3	cis-5.8.11.14.17-Eicosapentaenoic acid	C01 & C02	C01	CTL Vs.day28	1.3682	0.45224	0.016162	1.3853
HILICNEG	M301T71_3	cis-5.8.11.14.17-Eicosapentaenoic acid	C01 & C02	C02	CTL Vs.day21	2.5867	1.3711	0.016162	1.7915
HILICNEG	M191T657	Isocitric acid/Citric acid	C01 & C02	C01	CTL Vs.day1	0.70143	-0.51163	0.012121	1.5485
HILICNEG	M191T657	Isocitric acid/Citric acid	C01 & C02	C01	CTL Vs.day21	0.84161	-0.24877	0.048485	1.7915
HILICNEG	M191T657	Isocitric acid/Citric acid	C01 & C02	C01	CTL Vs.day8	0.80029	-0.32141	0.016162	1665
HILICNEG	M191T657	Isocitric acid/Citric acid	C01 & C02	C02	CTL Vs.day1	0.51813	-0.94861	0.028283	1.5485
C18POS	M268T62	Adenosine	C01 & C02	C01	CTL Vs.day15	2056	1.0398	0.033566	1.4741
C18POS	M268T62	Adenosine	C01 & C02	C01	CTL Vs.day28	1.8464	0.88474	0.028283	1.5485
C18POS	M268T62	Adenosine	C01 & C02	C02	CTL Vs.day8	3.6323	1.8609	0.042424	1.3724
HILICNEG	M319T72	8(S)-Hydroxy-(5Z-9E-11Z-14Z)-eicosatetraenoic acid	C01 & C02	C01	CTL Vs.day3	0.38322	-1.3838	0.028283	1.7915
HILICNEG	M319T72	8(S)-Hydroxy-(5Z-9E-11Z-14Z)-eicosatetraenoic acid	C01 & C02	C02	CTL Vs.day3	2.0587	1.0417	0.041184	1.3853
C18POS	M146T46_2	Acetylcholine	C01 & C02	C01	CTL Vs.day3	0.74791	-0.41906	0.028283	1.5485
C18POS	M146T46_2	Acetylcholine	C01 & C02	C02	CTL Vs.day8	4.1818	2.0641	0.024242	1.6154
C18POS	M130T60_5	Pyrogallol	C01 & C02	C01	CTL Vs.day3	0.78168	-0.35536	0.0080808	2.0925
C18POS	M130T60_5	pyrogallol	C01 & C02	C02	CTL Vs.day8	2.5456	1348	0.042424	1.3724
HILICNEG	M308T432	(neg)-N-Acetylneuraminic acid	C01 & C02	C01	CTL Vs.day1	0.76621	-0.38419	0.042424	2.0837
HILICNEG	M308T432	(neg)-N-Acetylneuraminic acid	C01 & C02	C02	CTL Vs.day21	1.7412	0.80004	0.016162	1.7915
HILICNEG	M308T432	(neg)-N-Acetylneuraminic acid	C01 & C02	C02	CTL Vs.day8	0.65284	-0.6152	0.048485	1.3144
C18POS	M89T42	Putrescine	C01 & C02	C01	CTL Vs.day28	0.81096	-0.3023	0.0040404	2.3936
C18POS	M89T42	Putrescine	C01 & C02	C02	CTL Vs.day8	2.6159	1.3873	0.048485	1.3144
HILICNEG	M173T459_2	N-Acetyl-L-asparagine	C01 & C02	C01	CTL Vs.day3	0.4488	-1.1558	0.028283	1.7915
HILICNEG	M173T459_2	N-Acetyl-L-asparagine	C01 & C02	C02	CTL Vs.day28	0.51829	-0.94816	0.012121	1.9165
C18POS	M87T85	Gamma butyrolactone	C01 & C02	C01	CTL Vs.day3	0.65233	-0.61632	0.041184	1.3853
C18POS	M87T85	Gamma butyrolactone	C01 & C02	C01	CTL Vs.day3	0.64939	-0.62284	0.0055944	2.2522
C18POS	M87T85	Gamma butyrolactone	C01 & C02	C02	CTL Vs.day8	5.1068	2.3524	0.024242	1.6154
HILICNEG	M286T120	N acetyl DL glutamic acid	C01 & C02	C01	CTL Vs.day8	0.66843	-0.58116	0.013624	1.5485
HILICNEG	M188T452	N acetyl DL glutamic acid	C01 & C02	C02	CTL Vs.day1	0.50876	-0.97494	0.028283	1.5485
HILICNEG	M163T350	L-Fucose/1.5-Anhydro-D-sorbitol/L-Rhamnose	C01 & C02	C01	CTL Vs.day21	0.50445	-0.98721	0.028283	1.3144
HILICNEG	M163T350	L-Fucose/1.5-Anhydro-D-sorbitol/L-Rhamnose	C01 & C02	C02	CTL Vs.day1	0.55005	-0.86238	0.028283	1.5485
HILICNEG	M150T216	2-Phenylglycine	C01 & C02	C01	CTL Vs.day28	1.2983	0.37667	0.016162	1.5485
HILICNEG	M150T216	2-Phenylglycine	C01 & C02	C02	CTL Vs.day8	0.6351	0.023709	0.016162	1.7915
C18POS	M132T79_4	Isoleucine	only C01	C01	CTL Vs.day3	0.74826	-0.41839	0.016162	1.7915
C18POS	M247T363	N-acetyl-DL-tryptophan	only C01	C01	CTL Vs.day3	0.69155	-0.5321	0.048485	1.3144
HILICNEG	M209T530_4	D-Saccharic acid	only C01	C01	CTL Vs.day1	0.59634	-0.7458	0.012121	1.4757
C18POS	M209T129	L-Kynurenine	only C01	C01	CTL Vs.day3	0.69876	-0.51712	0.028283	1.5485
HILICNEG	M222T129	N-Acetyl-L-tyrosine	only C01	C01	CTL Vs.day21	1.9751	0.9819	0.0080808	1.9165
C18POS	M215T60	Val-Pro	only C01	C01	CTL Vs.day3	0.5832	-0.77794	0.0040404	2.3936
HILICNEG	M503T533	D-Raffinose/Maltotriose	only C01	C01	CTL Vs.day3	0.39581	-1.3371	0.39581	1.3144
HILICNEG	M503T533	D-Raffinose/Maltotriose	only C01	C01	CTL Vs.day8	0.63642	-0.65194	0.63642	2.3936
HILICNEG	M175T456	3-isopropylmalic acid	only C01	C01	CTL Vs.day21	0.46526	-1.1039	0.048485	2.0925
HILICNEG	M175T456	3-isopropylmalic acid	only C01	C01	CTL Vs.day8	0.53161	-0.91155	0.028283	1.6154
HILICNEG	M188T106	Indole-3-propionic acid	only C01	C01	CTL Vs.day1	0.61779	-0.69482	0.024242	1.7915
HILICNEG	M188T106	Indole-3-propionic acid	only C01	C01	CTL Vs.day3	0.51363	-0.9612	0.041184	1.5485
HILICNEG	M221T497_2	Cystathionine	only C01	C01	CTL Vs.day15	1.7645	0.8193	0.021396	1.3144
HILICNEG	M221T497_2	Cystathionine	only C01	C01	CTL Vs.day8	1.4479	0.53395	0.028283	1.3144
HILICNEG	M191T549_5	Citric acid	only C01	C01	CTL Vs.day1	0.71068	-0.49272	0.024242	1.3144
HILICNEG	M191T549_5	Citric acid	only C01	C01	CTL Vs.day3	0.73018	-0.45368	0.048485	1.3144
HILICNEG	M191T549_5	Citric acid	only C01	C01	CTL Vs.day8	0.81441	-0.29616	0.048485	1.5485
C18POS	M188T128_1	Kynurenic acid	only C01	C01	CTL Vs.day3	0.56409	-0.82601	0.021626	1665
HILICNEG	M188T128_1	Kynurenic acid	only C01	C01	CTL Vs.day3	0.56409	-0.82601	0.021626	1.3144
HILICNEG	M188T128_1	Kynurenic acid	only C01	C01	CTL Vs.day1	0.61176	-0.70897	0.024242	1.3144
HILICNEG	M145T479_2	Ketoglutaric acid	only C01	C01	CTL Vs.day1	0.74625	-0.42227	0.0060606	1.7915
HILICNEG	M282T347	Guanosine	only C01	C01	CTL Vs.day21	0.4926	-1.0215	0.048485	1.3144
C18POS	M285T387	Glycitein	only C01	C01	CTL Vs.day1	0.37883	-1.4004	0.042424	1.3724
C18POS	M285T387	Glycitein	only C01	C01	CTL Vs.day3	0.25006	-1.9996	0.048485	1.3144
HILICNEG	M172T127	Quinaldic acid	only C01	C01	CTL Vs.day1	1.7579	0.81381	0.024242	1.3144
C18POS	M177T98_3	Serotonin hydrochloride/Cotinine	only C01	C01	CTL Vs.day1	2.0913	1.0644	0.028283	1.5485
C18POS	M177T98_3	Serotonin hydrochloride/Cotinine	only C01	C01	CTL Vs.day28	3.2268	1.6901	0.028283	1.5485
HILICNEG	M200T529_6	L-Cysteine S-sulfate	only C01	C01	CTL Vs.day21	1.5376	0.6207	0.028283	1.5485
HILICNEG	M200T529_6	L-Cysteine S-sulfate	only C01	C01	CTL Vs.day28	1.5047	0.58943	0.048485	1.5485
HILICNEG	M257T85_3	Tetradecanedioic acid	only C01	C01	CTL Vs.day21	0.82282	-0.28136	0.040829	1.3144
HILICNEG	M257T85_3	Tetradecanedioic acid	only C01	C01	CTL Vs.day3	0.57339	-0.80241	0.016162	1.9165
HILICNEG	M257T85_3	Tetradecanedioic acid	only C01	C01	CTL Vs.day8	0.7161	-0.48176	0.028283	1.5485
HILICNEG	M146T289	N-Acetyl-DL-serine	only C01	C01	CTL Vs.day3	0.80165	-0.31895	0.048485	1.3724
HILICNEG	M146T289	N-Acetyl-DL-serine	only C01	C01	CTL Vs.day8	0.84358	-0.2454	0.048485	1.3144
C18POS	M286T120	N4-Acetylcytidine	only C01	C01	CTL Vs.day28	1.5928	0.67158	0.028283	1.5485
C18POS	M153T399_1	a-Pinene oxide	only C01	C01	CTL Vs.day15	1.6204	0.69632	0.048485	1.3144
HILICNEG	M159T426	2-Dimethylglutaric acid	only C01	C01	CTL Vs.day3	0.70765	-0.4989	0.048485	1.3144
HILICNEG	M181T183_2	Isohomovanillic acid	only C01	C01	CTL Vs.day8	0.71995	-0.47404	0.028283	1.3144
HILICNEG	M153T83_1	2.6-Dihydroxybenzoic acid	only C01	C01	CTL Vs.day3	0.31552	-1.6642	0.028283	1.3144
HILICNEG	M138T478	5-Hydroxynicotinic acid	only C01	C01	CTL Vs.day3	0.57497	-0.79843	0.048485	2.0925
HILICNEG	M167T150	Isovanillic acid	only C01	C01	CTL Vs.day21	0.62913	-0.66857	0.0080808	1.3853
HILICNEG	M296T196_2	2-O-Methylguanosine	only C01	C01	CTL Vs.day1	0.85839	-0.2203	0.042424	1.3144
HILICNEG	M299T72_2	DL-alpha-Hydroxystearic acid	only C01	C01	CTL Vs.day21	4.2895	2.1008	0.028283	1.7915
HILICNEG	M558T528	Adenosine diphosphate ribose	only C01	C01	CTL Vs.day21	0.16792	-2.5741	0.048485	1.9165
HILICNEG	M110T297	Cytosine	only C01	C01	CTL Vs.day21	1465	0.55095	0.048485	1.7915
HILICNEG	M165T138_2	Phenyllactic acid	only C01	C01	CTL Vs.day1	2185	1.1276	0.024242	1.5485
HILICNEG	M114T360_4	Proline	only C01	C01	CTL Vs.day3	0.62642	-0.6748	0.048485	1.4757
HILICNEG	M179T441	Salicylic acid	only C01	C01	CTL Vs.day3	0.5798	-0.78639	0.0080808	1.3144
HILICNEG	M155T254	Orotic acid	only C01	C01	CTL Vs.day21	0.47017	-1.0887	0.033442	1.7915
HILICNEG	M120T488_2	L-Cysteine	only C01	C01	CTL Vs.day15	1.3701	0.45424	0.028283	1.3144
HILICNEG	M173T545	Dehydroascorbic acid	only C01	C01	CTL Vs.day8	0.77485	-0.36802	0.016162	1.3144
HILICNEG	M132T475_3	L-Aspartic acid	only C01	C01	CTL Vs.day21	1.5232	0.6071	0.041184	1.6154
HILICNEG	M148T230	Methionine	only C01	C01	CTL Vs.day15	1.2595	0.33285	0.048485	1.5485
HILICNEG	M159T125	mono-Methyl adipate	only C01	C01	CTL Vs.day15	1.8133	0.85858	0.0080808	1.6697
HILICNEG	M110T192	Pyrrole-2-carboxylic acid	only C01	C01	CTL Vs.day15	1.6808	0.74915	0.048485	1.5485
HILICNEG	M131T439_2	Asparagine	only C01	C01	CTL Vs.day28	0.90866	-0.13819	0.016162	1.3853
HILICNEG	M173T513	N-Acetyl-ornithine	only C01	C01	CTL Vs.day8	0.71082	-0.49245	0.016162	2.3936
HILICNEG	M128T257	D-Pyroglutamic acid	only C01	C01	CTL Vs.day3	0.51101	-0.96859	0.0080808	1.3144
HILICNEG	M113T82	2-Heptanone	only C01	C01	CTL Vs.day21	0.86454	-0.21	0.048485	1.5485
HILICNEG	M179T576	Acetylsalicylic acid	only C01	C01	CTL Vs.day3	0.48192	-1.0531	0.048485	1.3853
HILICNEG	M121T128	Benzoic acid	only C01	C01	CTL Vs.day3	0.66993	-0.57793	0.0040404	1665
HILICNEG	M157T406_2	Allantoin	only C01	C01	CTL Vs.day3	0.57176	-0.80651	0.028283	1.8657
HILICNEG	M147T170_3	Cinnamic acid	only C01	C01	CTL Vs.day28	1.5872	0.66644	0.028283	1.6154
HILICNEG	M115T85	Caproic acid	only C01	C01	CTL Vs.day15	1361	0.44464	0.028283	1.7915
HILICNEG	M174T170_1	Indoleacetic acid	only C01	C01	CTL Vs.day8	2.6291	1.3946	0.028283	1.4741
HILICNEG	M168T493	L-Cysteic acid	only C01	C01	CTL Vs.day15	1.8066	0.85328	0.033442	1.3144
HILICNEG	M250T428	Muramic acid	only C01	C01	CTL Vs.day3	0.51266	-0.96391	0.041184	1.3144
HILICNEG	M157T78_3	Nonanoic acid	only C01	C01	CTL Vs.day15	1.4376	0.52368	0.041184	1.6697
HILICNEG	M341T501	Sucrose	only C01	C01	CTL Vs.day3	0.69994	-0.51469	0.02698	1.3144
HILICNEG	M283T69_3	9-cis-Retinal	only C01	C01	CTL Vs.day28	1.6307	0.70548	0.048485	1.7915
HILICNEG	M187T371_1	N6-Acetyl-L-lysine	only C01	C01	CTL Vs.day15	1.4496	0.53568	0.028283	1.7915
HILICNEG	M101T479_2	Succinic semialdehyde	only C01	C01	CTL Vs.day1	0.73885	-0.43665	0.0060606	1.3011
HILICNEG	M93T92	Phenol	only C01	C01	CTL Vs.day3	0.60533	-0.72421	0.0040404	1.5485
HILICNEG	M145T448	Adipic acid	only C01	C01	CTL Vs.day3	0.78947	-0.34104	0.048485	1.7915
HILICNEG	M190T129	N-Acetyl-L-methionine	only C01	C01	CTL Vs.day3	0.74654	-0.42171	0.048485	1.3853
HILICNEG	M153T396	3.5-Dihydroxybenzoic acid	only C01	C01	CTL Vs.day28	0.76039	-0.39519	0.016162	2.0925
HILICNEG	M193T480	D-Glucuronic acid	only C01	C01	CTL Vs.day21	1.1627	0.21753	0.021396	1.3144
C18POS	M188T41	N8-Acetylspermidine	onlyC02	C02	CTL Vs.day8	4.1688	2.0596	0.024242	1.6154
HILICNEG	M152T191	3-Hydroxyanthranilic acid	onlyC02	C02	CTL Vs.day8	0.62124	-0.68678	0.00404	2.3936
HILICNEG	M103T165_5	(S)-3-Hydroxybutyric acid	onlyC02	C02	CTL Vs.day15	1.4015	0.48701	0.048485	1.3144
HILICNEG	M166T468	Quinolinic acid	onlyC02	C02	CTL Vs.day1	0.38505	-1.3769	0.048485	1.3144
HILICNEG	M131T545	Ehtylmalonic acid	onlyC02	C02	CTL Vs.day1	527	-0.92412	0.048485	1.3144
HILICNEG	M131T545	Ehtylmalonic acid	onlyC02	C02	CTL Vs.day15	1.3606	0.44423	0.016162	1.7915
HILICNEG	M254T74_2	Hexadecanamide	onlyC02	C02	CTL Vs.day15	3186	1.6717	0.028283	1.5485
HILICNEG	M254T74_2	Hexadecanamide	onlyC02	C02	CTL Vs.day21	3.2993	1.7222	0.028283	1.5485
HILICNEG	M201T310	Sebacic acid	onlyC02	C02	CTL Vs.day28	1.5955	0.67398	0.048485	1.3144
HILICNEG	M201T310	Sebacic acid	onlyC02	C02	CTL Vs.day8	1.4667	0.55258	0.048485	1.3144
C18POS	M76T46_1	Glycine	onlyC02	C02	CTL Vs.day1	0.72075	-0.47243	0.028283	1.5485
C18POS	M76T46_1	Glycine	onlyC02	C02	CTL Vs.day8	3.4772	1.7979	0.042424	1.3724
C18POS	M192T277_2	5-Hydroxyindoleacetic acid	onlyC02	C02	CTL Vs.day3	3.3634	1.7499	0.038095	1.4191
C18POS	M192T277_2	5-Hydroxyindoleacetic acid	onlyC02	C02	CTL Vs.day8	10607	3.4069	0.0060606	2.2175
HILICNEG	M204T126	Panthenol	onlyC02	C02	CTL Vs.day8	0.23667	-2079	0.0040404	2.3936
HILICNEG	M107T84	Benzyl alcohol	onlyC02	C02	CTL Vs.day1	0.40963	-1.2876	0.048485	1.3144
HILICNEG	M107T84	Benzyl alcohol	onlyC02	C02	CTL Vs.day3	1.8586	0.89422	0.042424	1.3724
HILICNEG	M107T84	Benzyl alcohol	onlyC02	C02	CTL Vs.day21	2.5813	1.3681	0.016162	1.7915
C18POS	M220T155_1	Pantothenic acid	onlyC02	C02	CTL Vs.day8	5.4808	2.4544	0.048485	1.3144
HILICNEG	M121T129	Nicotinamide	onlyC02	C02	CTL Vs.day1	0.41892	-1.2553	0.028283	1.5485
HILICNEG	M121T129	Nicotinamide	onlyC02	C02	CTL Vs.day28	0.52527	-0.92886	0.024242	1.6154
HILICNEG	M193T140	Aminohippuric acid	onlyC02	C02	CTL Vs.day1	0.62986	-0.6669	0.048485	1.3144
HILICNEG	M193T140	Aminohippuric acid	onlyC02	C02	CTL Vs.day28	0.66394	-0.59087	0.024242	1.6154
C18POS	M162T44_2	Carnitine	onlyC02	C02	CTL Vs.day3	1.6813	0.74962	0.024242	1.6154
C18POS	M162T44_2	Carnitine	onlyC02	C02	CTL Vs.day8	3.0965	1.6307	0.012121	1.9165
C18POS	M167T61_2	7-Methylxanthine/3-Methylxanthine/1-Methylxanthine	onlyC02	C02	CTL Vs.day8	3.6468	1.8666	0.042424	1.3724
C18POS	M129T44	Dihydrothymine	onlyC02	C02	CTL Vs.day8	2.1761	1.1217	0.024242	1.6154
C18POS	M283T102	2-O-Methylinosine	onlyC02	C02	CTL Vs.day8	6155	2.6218	0.048485	1.3144
C18POS	M595T429_3	Stercobilin	onlyC02	C02	CTL Vs.day8	6.4703	2.6938	0.024242	1.6154
C18POS	M218T88_3	Propionylcarnitine	onlyC02	C02	CTL Vs.day8	6.2285	2.6389	0.024242	1.6154
C18POS	M76T46_2	Trimethylamine oxide	onlyC02	C02	CTL Vs.day8	3.48	1.7991	0.042424	1.3724
C18POS	M282T50_1	1-Methyladenosine/2'-O-Methyladenosine	onlyC02	C02	CTL Vs.day8	2.5572	1.3546	0.024242	1.6154
C18POS	M204T52_6	Acetyl-carnitine	onlyC02	C02	CTL Vs.day8	5.1183	2.3557	0.048485	1.3144
C18POS	M329T97	Aflatoxin G2	onlyC02	C02	CTL Vs.day8	10.98	3.4569	0.024242	1.6154
HILICNEG	M464T85	Glycocholic acid	onlyC02	C02	CTL Vs.day15	6.5533	2.7122	0.0080808	2.0925
HILICNEG	M168T311	3-Methylhistidine/alpha-Methyl-DL-histidine	onlyC02	C02	CTL Vs.day21	1.5811	0.66094	0.016162	1.7915
HILICNEG	M137T263	4-Amino-nicotinic acid/Nicotinamide N-oxide/2-Aminopyridine-3-carboxylic acid	onlyC02	C02	CTL Vs.day1	0.69175	-0.53168	0.048485	1.3144
HILICNEG	M150T311	Guanine	onlyC02	C02	CTL Vs.day8	0.55469	-0.85023	0.0040404	2.3936
HILICNEG	M144T138	N-Isobutyrylglycine/4-Acetamidobutanoic acid	onlyC02	C02	CTL Vs.day3	0.15565	-2.6836	0.024242	1.6154
HILICNEG	M160T478	Alpha-D-Aminoadipic acid	onlyC02	C02	CTL Vs.day21	1.8523	0.88933	0.028283	1.5485
HILICNEG	M212T137_4	Indoxyl sulfate	onlyC02	C02	CTL Vs.day1	0.31149	-1.6827	0.028283	1.5485
HILICNEG	M297T70_8	Methyl stearate	onlyC02	C02	CTL Vs.day1	0.66938	-0.57911	0.048485	1.3144
HILICNEG	M149T488	2.2-Thiodiacetic acid	onlyC02	C02	CTL Vs.day1	0.33483	-1.5785	0.028283	1.5485
HILICNEG	M240T183_2	5-Methyldeoxycytidine	onlyC02	C02	CTL Vs.day8	0.61595	-0.69912	0.016162	1.7915
HILICNEG	M149T307_2	D-Xylose/D-Arabinose	onlyC02	C02	CTL Vs.day8	0.39154	-1.3528	0.028283	1.5485
HILICNEG	M187T82_3	10-hydroxydecanoic acid/3-hydroxydecanoic acid	onlyC02	C02	CTL Vs.day8	3448	1.7857	0.0040404	2.3936
HILICNEG	M186T234	Indoleacrylic acid	onlyC02	C02	CTL Vs.day15	1.6229	0.69861	0.048485	1.3144
HILICNEG	M375T78	Lithocholic acid	onlyC02	C02	CTL Vs.day1	0.26476	-1.9172	0.016162	1.7915
HILICNEG	M145T584_3	Lysine	onlyC02	C02	CTL Vs.day28	0.69184	-0.53149	0.048485	1.3144
HILICNEG	M391T122	Ursodeoxycholic acid/Deoxycholic acid	onlyC02	C02	CTL Vs.day15	3.2363	1.6944	0.016162	1.7915
HILICNEG	M116T476	Guanidineacetic acid	onlyC02	C02	CTL Vs.day28	0.61796	-0.69442	0.012121	1.9165
HILICNEG	M259T524	Glucose 1-phosphate/D-Fructose 1-phosphate	onlyC02	C02	CTL Vs.day28	0.8994	-0.15297	0.012121	1.9165
HILICNEG	M174T489_2	Guanidinosuccinic acid	onlyC02	C02	CTL Vs.day21	1.5477	0.63012	0.048485	1.3144
HILICNEG	M132T128	4-Hydroxyindole/5-Hydroxyindole	onlyC02	C02	CTL Vs.day28	0.58802	-0.76607	0.048485	1.3144
HILICNEG	M164T389_1	Methionine sulfoxide	onlyC02	C02	CTL Vs.day8	0.59067	-0.75958	0.028283	1.5485
HILICNEG	M116T242	N-Acetylglycine	onlyC02	C02	CTL Vs.day28	0.6773	-0.56213	0.048485	1.3144
HILICNEG	M448T82	glycodeoxycholate/Glycoursodeoxycholic acid/glycochenodeoxycholic acid	onlyC02	C02	CTL Vs.day15	4.4279	2.1466	0.0080808	2.0925
HILICNEG	M165T82_2	(S)-neg-Perillic acid	onlyC02	C02	CTL Vs.day15	5.6372	2495	0.028283	1.5485
HILICNEG	M191T396_2	Quinic acid	onlyC02	C02	CTL Vs.day8	0.45601	-1.1329	0.0040404	2.3936
HILICNEG	M177T485	Gluconic acid/Galactonic acid	onlyC02	C02	CTL Vs.day28	1.6378	0.71174	0.024242	1.6154
HILICNEG	M173T442_2	Shikimic acid	onlyC02	C02	CTL Vs.day8	0.16715	-2.5808	0.048485	1.3144
HILICNEG	M281T70_11	Vaccenic acid/Elaidic acid	onlyC02	C02	CTL Vs.day21	2.4851	1.3133	0.028283	1.5485
HILICNEG	M101T102	Isovaleric acid/Ethylmethylacetic acid (2-Methylbutyric acid)	onlyC02	C02	CTL Vs.day15	1.7556	0.81193	0.0040404	2.3936
HILICNEG	M103T494	Malonic acid	onlyC02	C02	CTL Vs.day8	0.52337	-0.93409	0.048485	1.3144
HILICNEG	M129T563_3	Mesaconic acid/Itaconic acid/Citraconic acid	onlyC02	C02	CTL Vs.day21	1.5709	0.65163	0.048485	1.3144
HILICNEG	M89T529_3	Oxalic acid	onlyC02	C02	CTL Vs.day1	0.54751	-0.86904	0.048485	1.3144
HILICNEG	M378T83_1	Sphingosine 1-phosphate	onlyC02	C02	CTL Vs.day1	0.60589	-0.72288	0.0040404	2.3936
HILICNEG	M305T78	6beta-Hydroxytestosterone	onlyC02	C02	CTL Vs.day21	2474	1.3069	0.048485	1.3144
HILICNEG	M311T70_2	Arachidic acid	onlyC02	C02	CTL Vs.day28	2.0327	1.0234	0.048485	1.3144
HILICNEG	M227T72_1	Myristic acid	onlyC02	C02	CTL Vs.day21	4.5149	2.1747	0.028283	1.5485
HILICNEG	M187T551	N6.N6.N6-Trimethyl-L-lysine	onlyC02	C02	CTL Vs.day28	0.65252	-0.6159	0.012121	1.9165
HILICNEG	M140T504	O-Phosphorylethanolamine	onlyC02	C02	CTL Vs.day3	1.6584	0.7298	0.024242	1.6154
HILICNEG	M229T179	Dodecanedioic acid	onlyC02	C02	CTL Vs.day1	0.57309	-0.80316	0.048485	1.3144
HILICNEG	M209T78_2	Jasmonic acid	onlyC02	C02	CTL Vs.day21	0.64035	-0.64306	0.048485	1.3144
HILICNEG	M263T128_1	2-cis.4-trans-Abscisic acid	onlyC02	C02	CTL Vs.day1	0.42562	-1.2323	0.048485	1.3144
HILICNEG	M369T128_2	Androsterone sulphate/5-Androstan-3beta-ol-16-one sulphate	onlyC02	C02	CTL Vs.day1	0.48323	-1.0492	0.048485	1.3144
HILICNEG	M611T541	L-Glutathione oxidized	onlyC02	C02	CTL Vs.day3	3.0974	1631	0.042424	1.3724
HILICNEG	M407T85_2	Cholic acid	onlyC02	C02	CTL Vs.day15	4.1328	2.0471	0.0040404	2.3936
HILICNEG	M134T99_1	2-Aminoacetophenone	onlyC02	C02	CTL Vs.day8	0.43827	-1.1901	0.016162	1.7915
HILICNEG	M174T461_8	L-Citrulline	onlyC02	C02	CTL Vs.day21	1.5772	0.65738	0.048485	1.3144
HILICNEG	M137T188	3-hydroxybenzoic acid	onlyC02	C02	CTL Vs.day1	0.71278	-0.48847	0.048485	1.3144
HILICNEG	M179T338	Fructose/Mannose/Sorbose	onlyC02	C02	CTL Vs.day8	0.50425	-0.9878	0.048485	1.3144
HILICNEG	M181T417	Mannitol/Dulcitol	onlyC02	C02	CTL Vs.day8	0.53881	-0.89215	0.048485	1.3144
HILICNEG	M145T146	Monomethyl glutaric acid	onlyC02	C02	CTL Vs.day21	2.1092	1.0767	0.016162	1.7915
HILICNEG	M112T193	Creatinine	onlyC02	C02	CTL Vs.day21	1.6273	0.70249	0.028283	1.5485
C01: cohort 1; C02: cohort 2
* indicates the common (C01 &C02) or exclusive (only C01 or only C02) significance of metabolites between control group and SM-group at kinetic points.
